# Supplementary material for: Identification of key genes and signaling pathways related to Hetian sheep wool density by RNA-seq technology
Source: PLoS One. 2022 May 25;17(5):e0265989. doi: 10.1371/journal.pone.0265989 (PMC9132291; doi:10.1371/journal.pone.0265989)
Supplement: S1 Table — (XLSX) [file pone.0265989.s001.xlsx]

## Sheet: Sheet1
		Table S1: qPCR primer sequence
		Primer	Sequences (5′→3′)	Accession number	Length (bp)
		CHUK	F:TCTGTCATGCGTGGGAGAC	XM_027960582.1	194
			R:ACATGTGCAGCAACAACTTCA
		HSPB1	F:TGGTGGAGATCACTGGCAAA	XM_027961472.1	178
			R:GACTGGGTAGCTGACTTGGG
		MAPK12	F:GCAAGGGCTTTTATCGCCAG	XM_027968252.1	245
			R:CAGCCCAATCACGTTCTCGT
		MAPK13	F:GACGAATGGAAGCAGCACATC	NM_001139455.1	289
			R:CACCTCCAAATTCTGCGTCG
		MAPK7	F:CCAGCAGGTGGCCATTAAGA	XM_015098671.2	180
			R:TCCAGGACCACGTAGACAGA
		RASA3	F:CGCGGTGAAAAACTTCCTGG	XM_027973830.1	171
			R:TCATGGTTTGTCAGGCGGAA
		MAPKAPK2	F:CGCCATCATCGACGACTACA	XM_027976142.1	264
			R:TCTCCGCCATCCAAACACTC
		EIF4E	F:CCGTCACGTGAACAGTAGCC	XM_004011268.4	241
			R:CCAGAGTGCCCATCTGTTCTG
		GAPDH	F:TCGGAGTGAACGGATTTGGC	NM_001190390.1	233
			R:TCCAGGAGCGAGATCCTGCC
