# Supplementary material for: Identification of key genes and signaling pathways related to Hetian sheep wool density by RNA-seq technology
Source: PLoS One. 2022 May 25;17(5):e0265989. doi: 10.1371/journal.pone.0265989 (PMC9132291; doi:10.1371/journal.pone.0265989)
Supplement: S2 Table — (XLSX) [file pone.0265989.s002.xlsx]

## Sheet: Sheet1
Table S2 Statistics of the transcriptome sequencing analysis results of six samples
Sample	Total clean reads	Mapping rate	Total gene number	Group
HP01	44385198	0.9039	17994	HP
HP02	46610736	0.9014	17848	HP
HP03	46302714	0.9022	18032	HP
HS01	46220796	0.8931	18147	HS
HS02	45757984	0.8913	17679	HS
HS03	44439912	0.8908	18090	HS
