# Supplementary material for: Identification of key genes and signaling pathways related to Hetian sheep wool density by RNA-seq technology
Source: PLoS One. 2022 May 25;17(5):e0265989. doi: 10.1371/journal.pone.0265989 (PMC9132291; doi:10.1371/journal.pone.0265989)
Supplement: S3 Table — (XLSX) [file pone.0265989.s003.xlsx]

## Sheet: Sheet1
Table S3 1452 DEGs expression and annotation information
Gene	HS01_count	HS02_count	HS03_count	HP01_count	HP02_count	HP03_count	FoldChange	Log2FoldChange	pval	padj	Up/Down	Significant	GeneName	NR:Description	GO:biological_process	GO:cellular_component	GO:molecular_function	KEGG:KO
ENSOARG00000000010	69	65	86	153	125	152	0.553157	-0.854239	0.000159469	0.00390958	down	yes	ND2	NADH dehydrogenase subunit 2 [Ovis aries]	GO:0006120|mitochondrial electron transport, NADH to ubiquinone;GO:0072593|reactive oxygen species metabolic process;	GO:0016021|integral component of membrane;GO:0005747|mitochondrial respiratory chain complex I;	GO:0008137|NADH dehydrogenase (ubiquinone) activity;	K03879
ENSOARG00000000028	259	269	281	2161	2385	2023	0.13356	-2.90444	6.7696e-64	1.03121e-59	down	yes	ND4	NADH dehydrogenase subunit 4 (mitochondrion) [Ovis aries]	GO:0006120|mitochondrial electron transport, NADH to ubiquinone;	GO:0016021|integral component of membrane;GO:0005747|mitochondrial respiratory chain complex I;	GO:0008137|NADH dehydrogenase (ubiquinone) activity;	K03881
ENSOARG00000000032	11276	8049	13282	18115	16387	19377	0.647879	-0.626203	4.78381e-05	0.00167827	down	yes	ND5	NADH dehydrogenase subunit 5 [Ovis aries]	GO:0042773|ATP synthesis coupled electron transport;	GO:0016021|integral component of membrane;GO:0005747|mitochondrial respiratory chain complex I;	GO:0008137|NADH dehydrogenase (ubiquinone) activity;	K03883
ENSOARG00000000058	0	0	0	19	12	32	0.00958684	-6.70473	5.69863e-07	5.01776e-05	down	yes	ENSOARG00000000058	PREDICTED: boLa class II histocompatibility antigen, DQB*0101 beta chain-like [Pantholops hodgsonii]	GO:0019886|antigen processing and presentation of exogenous peptide antigen via MHC class II;GO:0002455|humoral immune response mediated by circulating immunoglobulin;GO:0006955|immune response;GO:0002381|immunoglobulin production involved in immunoglobulin mediated immune response;GO:0060333|interferon-gamma-mediated signaling pathway;GO:0031295|T cell costimulation;GO:0050852|T cell receptor si…	GO:0030669|clathrin-coated endocytic vesicle membrane;GO:0030666|endocytic vesicle membrane;GO:0010008|endosome membrane;GO:0012507|ER to Golgi transport vesicle membrane;GO:0000139|Golgi membrane;GO:0071556|integral component of lumenal side of endoplasmic reticulum membrane;GO:0005765|lysosomal membrane;GO:0016020|membrane;GO:0042613|MHC class II protein complex;GO:0005886|plasma membrane;GO:00…	GO:0032395|MHC class II receptor activity;GO:0042605|peptide antigen binding;	K06752
ENSOARG00000000077	585	856	595	379	484	388	1.79864	0.846908	0.00147034	0.0185873	up	yes	ENSOARG00000000077	PREDICTED: 28S ribosomal protein S2, mitochondrial, partial [Ovis aries]	GO:0032543|mitochondrial translation;GO:0070125|mitochondrial translational elongation;GO:0070124|mitochondrial translational initiation;GO:0098779|mitophagy in response to mitochondrial depolarization;GO:0002230|positive regulation of defense response to virus by host;GO:0098792|xenophagy;	GO:0005743|mitochondrial inner membrane;GO:0005763|mitochondrial small ribosomal subunit;	GO:0003735|structural constituent of ribosome;	K02967
ENSOARG00000000078	12	4	11	123	91	153	0.0789781	-3.6624	2.35355e-19	2.10892e-16	down	yes	KIT	PREDICTED: mast/stem cell growth factor receptor Kit isoform X1 [Ovis aries]	GO:0031532|actin cytoskeleton reorganization;GO:0000187|activation of MAPK activity;GO:0060326|cell chemotaxis;GO:0019221|cytokine-mediated signaling pathway;GO:0002371|dendritic cell cytokine production;GO:0050910|detection of mechanical stimulus involved in sensory perception of sound;GO:0048565|digestive tract development;GO:0035162|embryonic hemopoiesis;GO:0030218|erythrocyte differentiation;…	GO:0016021|integral component of membrane;GO:0042629|mast cell granule;GO:0005886|plasma membrane;	GO:0005524|ATP binding;GO:0019955|cytokine binding;GO:0046872|metal ion binding;GO:0004716|receptor signaling protein tyrosine kinase activity;GO:0004714|transmembrane receptor protein tyrosine kinase activity;	K05091
ENSOARG00000000125	465	263	443	634	586	749	0.635176	-0.654771	0.000634208	0.0105238	down	yes	DYNLT3	dynein light chain Tctex-type 3 [Ovis aries]	GO:0051301|cell division;GO:0007067|mitotic nuclear division;GO:0007346|regulation of mitotic cell cycle;GO:0006810|transport;	GO:0000777|condensed chromosome kinetochore;GO:0005737|cytoplasm;GO:0005868|cytoplasmic dynein complex;GO:0005874|microtubule;GO:0005634|nucleus;	GO:0003774|motor activity;	K10420
ENSOARG00000000155	200	56	233	396	273	403	0.476467	-1.06955	0.00446521	0.0387355	down	yes	ENSOARG00000000155	PREDICTED: carboxypeptidase M [Ovis aries]	.	GO:0031225|anchored component of membrane;GO:0005886|plasma membrane;	GO:0004181|metallocarboxypeptidase activity;GO:0008270|zinc ion binding;	K01296
ENSOARG00000000159	578	602	487	279	370	326	1.86859	0.90195	3.58725e-05	0.00137298	up	yes	PRSS22	PREDICTED: LOW QUALITY PROTEIN: brain-specific serine protease 4 isoform X1 [Ovis aries]	.	GO:0046658|anchored component of plasma membrane;GO:0005576|extracellular region;GO:0019897|extrinsic component of plasma membrane;	GO:0004252|serine-type endopeptidase activity;GO:0008236|serine-type peptidase activity;	K09626
ENSOARG00000000187	384	146	401	643	479	680	0.544165	-0.877883	0.00293498	0.0292595	down	yes	API5	PREDICTED: apoptosis inhibitor 5 isoform X1 [Ovis aries]	GO:0006915|apoptotic process;GO:0043066|negative regulation of apoptotic process;GO:2000270|negative regulation of fibroblast apoptotic process;	GO:0005737|cytoplasm;GO:0016020|membrane;GO:0005654|nucleoplasm;GO:0005634|nucleus;GO:0005681|spliceosomal complex;	GO:0017134|fibroblast growth factor binding;GO:0044822|poly(A) RNA binding;	.
ENSOARG00000000188	153	123	141	70	75	77	2.02865	1.02052	2.12113e-06	0.00014297	up	yes	ENSOARG00000000188	PREDICTED: LOW QUALITY PROTEIN: uncharacterized protein LOC105613868 [Ovis aries musimon]	GO:0019064|fusion of virus membrane with host plasma membrane;GO:0019062|virion attachment to host cell;	GO:0020002|host cell plasma membrane;GO:0016021|integral component of membrane;GO:0019028|viral capsid;GO:0019031|viral envelope;GO:0055036|virion membrane;	GO:0005198|structural molecule activity;	.
ENSOARG00000000195	45	63	40	18	20	29	2.44776	1.29146	0.00150685	0.0189232	up	yes	ENSOARG00000000195	PREDICTED: radial spoke head 14 homolog [Ovis aries]	GO:0060612|adipose tissue development;GO:0097186|amelogenesis;GO:0006974|cellular response to DNA damage stimulus;GO:0045444|fat cell differentiation;GO:0031573|intra-S DNA damage checkpoint;GO:0050680|negative regulation of epithelial cell proliferation;GO:0000122|negative regulation of transcription from RNA polymerase II promoter;GO:0003151|outflow tract morphogenesis;GO:1902110|positive regul…	GO:0005737|cytoplasm;GO:0005741|mitochondrial outer membrane;GO:0005654|nucleoplasm;GO:0005634|nucleus;GO:0035861|site of double-strand break;	GO:0035497|cAMP response element binding;GO:0008140|cAMP response element binding protein binding;GO:0003682|chromatin binding;GO:0001158|enhancer sequence-specific DNA binding;GO:0004402|histone acetyltransferase activity;GO:0046872|metal ion binding;GO:0019901|protein kinase binding;GO:0001102|RNA polymerase II activating transcription factor binding;GO:0000980|RNA polymerase II distal enhancer…	.
ENSOARG00000000196	311	305	276	224	149	173	1.78169	0.833248	0.000207582	0.00472661	up	yes	ENSOARG00000000196	PREDICTED: LOW QUALITY PROTEIN: nicotinate phosphoribosyltransferase isoform X1 [Ovis aries]	GO:0009435|NAD biosynthetic process;GO:0019358|nicotinate nucleotide salvage;	GO:0005829|cytosol;	GO:0016874|ligase activity;GO:0004516|nicotinate phosphoribosyltransferase activity;GO:0004514|nicotinate-nucleotide diphosphorylase (carboxylating) activity;	K00763
ENSOARG00000000201	142	73	179	271	201	275	0.559619	-0.837484	0.00221295	0.0243744	down	yes	RNF219	PREDICTED: RING finger protein 219 isoform X1 [Ovis aries]	.	.	GO:0008270|zinc ion binding;	.
ENSOARG00000000226	39	25	57	82	71	96	0.519381	-0.945135	0.00266251	0.0273855	down	yes	STARD4	PREDICTED: stAR-related lipid transfer protein 4 isoform X1 [Ovis aries]	GO:0070508|cholesterol import;GO:0010879|cholesterol transport involved in cholesterol storage;GO:0032367|intracellular cholesterol transport;GO:0070859|positive regulation of bile acid biosynthetic process;GO:0010873|positive regulation of cholesterol esterification;	GO:0016023|cytoplasmic membrane-bounded vesicle;GO:0005739|mitochondrion;	GO:0015485|cholesterol binding;GO:0017127|cholesterol transporter activity;	.
ENSOARG00000000241	228	314	194	603	483	626	0.477612	-1.06609	6.36207e-05	0.0020708	down	yes	ENSOARG00000000241	60S ribosomal protein L9 [Bos taurus]	GO:0002181|cytoplasmic translation;	GO:0022625|cytosolic large ribosomal subunit;	GO:0003723|RNA binding;GO:0019843|rRNA binding;GO:0003735|structural constituent of ribosome;	K02940
ENSOARG00000000257	146	56	140	238	200	253	0.522842	-0.935552	0.00117113	0.0159142	down	yes	SKIL	PREDICTED: ski-like protein [Ovis aries]	GO:0000122|negative regulation of transcription from RNA polymerase II promoter;GO:0030512|negative regulation of transforming growth factor beta receptor signaling pathway;	.	.	K18499
ENSOARG00000000259	280	172	226	409	315	692	0.517781	-0.949585	0.000723601	0.0115906	down	yes	C1orf68	PREDICTED: skin-specific protein 32 [Ovis aries]	GO:0008544|epidermis development;GO:0030216|keratinocyte differentiation;GO:0018149|peptide cross-linking;	GO:0001533|cornified envelope;GO:0005737|cytoplasm;GO:0070062|extracellular exosome;	GO:0005198|structural molecule activity;	.
ENSOARG00000000267	253	270	257	178	203	185	1.50052	0.585463	0.00334255	0.0319429	up	yes	ENSOARG00000000267	PREDICTED: ankyrin repeat and BTB/POZ domain-containing protein 1 isoform X4 [Ovis aries musimon]	GO:0043161|proteasome-mediated ubiquitin-dependent protein catabolic process;GO:0042787|protein ubiquitination involved in ubiquitin-dependent protein catabolic process;GO:0030162|regulation of proteolysis;	GO:0005737|cytoplasm;GO:0005730|nucleolus;GO:0005886|plasma membrane;GO:0019005|SCF ubiquitin ligase complex;	GO:0003746|translation elongation factor activity;GO:0031625|ubiquitin protein ligase binding;	K10520
ENSOARG00000000286	2143	1375	2171	3284	3047	3572	0.614503	-0.702508	3.86261e-06	0.000233489	down	yes	GOLGA4	PREDICTED: golgin subfamily A member 4 isoform X4 [Ovis aries]	GO:0043001|Golgi to plasma membrane protein transport;GO:0045773|positive regulation of axon extension;GO:0000042|protein targeting to Golgi;GO:0016192|vesicle-mediated transport;	GO:0005737|cytoplasm;GO:0005829|cytosol;GO:0070062|extracellular exosome;GO:0005794|Golgi apparatus;GO:0000139|Golgi membrane;GO:0043231|intracellular membrane-bounded organelle;GO:0005654|nucleoplasm;GO:0005802|trans-Golgi network;	GO:0051020|GTPase binding;	.
ENSOARG00000000288	1044	1216	961	634	681	678	1.77503	0.82784	4.59473e-05	0.00163918	up	yes	ECI2	PREDICTED: LOW QUALITY PROTEIN: enoyl-CoA delta isomerase 2, mitochondrial isoform X1 [Ovis aries]	GO:0044255|cellular lipid metabolic process;GO:0006635|fatty acid beta-oxidation;GO:0009062|fatty acid catabolic process;	GO:0043231|intracellular membrane-bounded organelle;GO:0016020|membrane;GO:0005739|mitochondrion;GO:0005654|nucleoplasm;GO:0005782|peroxisomal matrix;	GO:0004165|dodecenoyl-CoA delta-isomerase activity;GO:0000062|fatty-acyl-CoA binding;GO:0005102|receptor binding;	K13239
ENSOARG00000000297	993	1058	929	1578	1525	1962	0.645158	-0.632276	0.00054868	0.00955946	down	yes	ENSOARG00000000297	PREDICTED: LOW QUALITY PROTEIN: keratinocyte proline-rich protein [Ursus maritimus]	.	.	.	.
ENSOARG00000000303	82	68	55	28	22	33	2.69174	1.42854	2.13057e-05	0.00093985	up	yes	ENSOARG00000000303	PREDICTED: neural proliferation differentiation and control protein 1 isoform X2 [Ovis aries musimon]	.	GO:0016021|integral component of membrane;	.	.
ENSOARG00000000311	403	576	321	269	279	273	1.7617	0.816966	0.0045297	0.0390497	up	yes	ENSOARG00000000311	PREDICTED: neural proliferation differentiation and control protein 1 [Tursiops truncatus]	.	GO:0016021|integral component of membrane;	.	.
ENSOARG00000000341	895	932	906	616	617	589	1.63365	0.708098	1.7626e-05	0.000822875	up	yes	RNPEP	PREDICTED: aminopeptidase B isoform X2 [Ovis aries musimon]	GO:0045776|negative regulation of blood pressure;GO:0043171|peptide catabolic process;GO:0006508|proteolysis;	GO:0070062|extracellular exosome;GO:0005576|extracellular region;GO:0005615|extracellular space;GO:0005886|plasma membrane;GO:0030141|secretory granule;	GO:0004177|aminopeptidase activity;GO:0004301|epoxide hydrolase activity;GO:0070006|metalloaminopeptidase activity;GO:0008235|metalloexopeptidase activity;GO:0042277|peptide binding;GO:0008270|zinc ion binding;	K01260
ENSOARG00000000377	2987	2899	1849	1635	1661	1771	1.67805	0.746786	0.00163237	0.0200047	up	yes	ENSOARG00000000377	.	.	.	.	.
ENSOARG00000000384	211	150	207	342	329	317	0.617216	-0.696153	4.27831e-05	0.00156286	down	yes	MAK16	PREDICTED: protein MAK16 homolog [Ovis aries]	GO:0000460|maturation of 5.8S rRNA;GO:0000470|maturation of LSU-rRNA;	GO:0005730|nucleolus;GO:0030687|preribosome, large subunit precursor;	GO:0003676|nucleic acid binding;GO:0044822|poly(A) RNA binding;	K14831
ENSOARG00000000389	73	54	56	30	22	34	2.30464	1.20454	0.000202131	0.00465114	up	yes	PGLYRP3	PREDICTED: peptidoglycan recognition protein 3 isoform X1 [Ovis aries]	GO:0050830|defense response to Gram-positive bacterium;GO:0016045|detection of bacterium;GO:0044117|growth of symbiont in host;GO:0045087|innate immune response;GO:0032689|negative regulation of interferon-gamma production;GO:0032827|negative regulation of natural killer cell differentiation involved in immune response;GO:0009253|peptidoglycan catabolic process;	GO:0005576|extracellular region;GO:0005622|intracellular;GO:0016020|membrane;	GO:0008745|N-acetylmuramoyl-L-alanine amidase activity;GO:0042834|peptidoglycan binding;GO:0016019|peptidoglycan receptor activity;GO:0008270|zinc ion binding;	K01446
ENSOARG00000000403	1128	924	1016	697	738	592	1.63215	0.706771	2.12241e-05	0.000939843	up	yes	FAM217A	PREDICTED: protein FAM217A [Capra hircus]	GO:0007154|cell communication;GO:0008544|epidermis development;GO:0060713|labyrinthine layer morphogenesis;GO:0060708|spongiotrophoblast differentiation;GO:0060707|trophoblast giant cell differentiation;	GO:0005922|connexon complex;GO:0016021|integral component of membrane;	.	.
ENSOARG00000000412	1789	1526	1932	1234	1223	1319	1.50024	0.585192	6.48458e-07	5.64455e-05	up	yes	PAPLN	PREDICTED: LOW QUALITY PROTEIN: papilin isoform X1 [Ovis aries]	.	GO:0005578|proteinaceous extracellular matrix;	GO:0004222|metalloendopeptidase activity;GO:0004867|serine-type endopeptidase inhibitor activity;GO:0008270|zinc ion binding;	.
ENSOARG00000000420	533	342	482	739	691	757	0.665173	-0.588198	0.000132735	0.00344456	down	yes	NDFIP2	PREDICTED: NEDD4 family-interacting protein 2 isoform X1 [Ovis aries]	GO:0010629|negative regulation of gene expression;GO:0051224|negative regulation of protein transport;GO:0032410|negative regulation of transporter activity;GO:0043123|positive regulation of I-kappaB kinase/NF-kappaB signaling;GO:0031398|positive regulation of protein ubiquitination;	GO:0005737|cytoplasm;GO:0005783|endoplasmic reticulum;GO:0005794|Golgi apparatus;GO:0000139|Golgi membrane;GO:0016021|integral component of membrane;GO:0043231|intracellular membrane-bounded organelle;GO:0005739|mitochondrion;GO:0032585|multivesicular body membrane;GO:0048471|perinuclear region of cytoplasm;	GO:0004871|signal transducer activity;GO:0050699|WW domain binding;	.
ENSOARG00000000425	18	20	112	216	202	317	0.214044	-2.22402	0.00555054	0.0447362	down	yes	SLC35D3	PREDICTED: solute carrier family 35 member D3 [Ovis aries musimon]	GO:0008643|carbohydrate transport;GO:0097009|energy homeostasis;GO:0070863|positive regulation of protein exit from endoplasmic reticulum;	GO:0005769|early endosome;GO:0005783|endoplasmic reticulum;GO:0016021|integral component of membrane;	.	K15281
ENSOARG00000000438	42	38	40	5	8	23	3.65171	1.86857	0.000340359	0.00688539	up	yes	GRID1	PREDICTED: glutamate receptor ionotropic, delta-1 isoform X2 [Bos taurus]	GO:0035176|social behavior;	GO:0030054|cell junction;GO:0070062|extracellular exosome;GO:0016021|integral component of membrane;GO:0045211|postsynaptic membrane;	GO:0005234|extracellular-glutamate-gated ion channel activity;GO:0004970|ionotropic glutamate receptor activity;	K05206
ENSOARG00000000477	2	0	1	11	43	20	0.0427523	-4.54786	2.15714e-05	0.000946968	down	yes	ENSOARG00000000477	PREDICTED: protein S100-A7-like [Pantholops hodgsonii]	.	GO:0005737|cytoplasm;GO:0005576|extracellular region;	GO:0005509|calcium ion binding;	.
ENSOARG00000000483	626	493	650	438	374	431	1.53376	0.617069	1.56938e-05	0.000749414	up	yes	NFKB2	PREDICTED: LOW QUALITY PROTEIN: nuclear factor NF-kappa-B p100 subunit isoform X1 [Ovis aries]	GO:0007568|aging;GO:0030198|extracellular matrix organization;GO:0002268|follicular dendritic cell differentiation;GO:0002467|germinal center formation;GO:0007249|I-kappaB kinase/NF-kappaB signaling;GO:0006954|inflammatory response;GO:0045087|innate immune response;GO:0000122|negative regulation of transcription from RNA polymerase II promoter;GO:0038061|NIK/NF-kappaB signaling;GO:0051092|positiv…	GO:0033257|Bcl3/NF-kappaB2 complex;GO:0005737|cytoplasm;GO:0005829|cytosol;GO:0005654|nucleoplasm;GO:0005634|nucleus;	GO:0003682|chromatin binding;GO:0000978|RNA polymerase II core promoter proximal region sequence-specific DNA binding;GO:0003713|transcription coactivator activity;GO:0003700|transcription factor activity, sequence-specific DNA binding;GO:0001077|transcriptional activator activity, RNA polymerase II core promoter proximal region sequence-specific binding;	K04469
ENSOARG00000000498	299	200	276	453	418	468	0.621637	-0.685856	1.76643e-05	0.000822875	down	yes	ITGA9	PREDICTED: integrin alpha-9 isoform X1 [Ovis aries]	GO:0007155|cell adhesion;GO:0030198|extracellular matrix organization;GO:0007229|integrin-mediated signaling pathway;GO:0030593|neutrophil chemotaxis;GO:0042060|wound healing;	GO:0009925|basal plasma membrane;GO:0034679|integrin alpha9-beta1 complex;GO:0008305|integrin complex;GO:0005886|plasma membrane;	GO:0046872|metal ion binding;	K06585
ENSOARG00000000506	11	15	5	1	2	0	11.446	3.51677	0.00225839	0.0246619	up	yes	HSH2D	PREDICTED: hematopoietic SH2 domain-containing protein isoform X1 [Ovis aries]	GO:0002903|negative regulation of B cell apoptotic process;GO:0051902|negative regulation of mitochondrial depolarization;GO:0009967|positive regulation of signal transduction;GO:0042110|T cell activation;	GO:0005829|cytosol;GO:0005739|mitochondrion;GO:0005634|nucleus;	.	.
ENSOARG00000000533	26	6	7	3	1	2	6.86533	2.77933	0.00385543	0.0349374	up	yes	ENSOARG00000000533	PREDICTED: LOW QUALITY PROTEIN: cationic amino acid transporter 3-like isoform X1 [Ovis aries]	GO:0006865|amino acid transport;GO:0015809|arginine transport;GO:1903352|L-ornithine transmembrane transport;	GO:0005887|integral component of plasma membrane;GO:0005886|plasma membrane;	GO:0015171|amino acid transmembrane transporter activity;GO:0015297|antiporter activity;GO:0015181|arginine transmembrane transporter activity;GO:0015189|L-lysine transmembrane transporter activity;GO:0000064|L-ornithine transmembrane transporter activity;	K13865
ENSOARG00000000546	26	21	41	13	3	9	3.77886	1.91795	0.000633644	0.0105238	up	yes	ENSOARG00000000546	PREDICTED: cationic amino acid transporter 3-like isoform X1 [Ovis aries]	GO:0006865|amino acid transport;GO:0015809|arginine transport;GO:1903352|L-ornithine transmembrane transport;	GO:0005887|integral component of plasma membrane;GO:0005886|plasma membrane;	GO:0015171|amino acid transmembrane transporter activity;GO:0015297|antiporter activity;GO:0015181|arginine transmembrane transporter activity;GO:0015189|L-lysine transmembrane transporter activity;GO:0000064|L-ornithine transmembrane transporter activity;	K13865
ENSOARG00000000571	7	15	13	33	28	40	0.380963	-1.39228	0.00324155	0.0313117	down	yes	RHOH	rho-related GTP-binding protein RhoH [Ovis aries]	GO:0007264|small GTPase mediated signal transduction;	GO:0005737|cytoplasm;GO:0005886|plasma membrane;	GO:0005525|GTP binding;	K07873
ENSOARG00000000576	249	250	281	213	151	145	1.66101	0.73206	0.00106217	0.0148441	up	yes	GSDMD	PREDICTED: LOW QUALITY PROTEIN: gasdermin-D isoform X1 [Ovis aries]	GO:0031668|cellular response to extracellular stimulus;GO:0019835|cytolysis;GO:0050829|defense response to Gram-negative bacterium;GO:0050830|defense response to Gram-positive bacterium;GO:0006954|inflammatory response;GO:0045087|innate immune response;GO:0046931|pore complex assembly;GO:0035915|pore formation in membrane of other organism;GO:0050718|positive regulation of interleukin-1 beta secr…	GO:0005829|cytosol;GO:0005615|extracellular space;GO:0072559|NLRP3 inflammasome complex;GO:0005654|nucleoplasm;GO:0005886|plasma membrane;	GO:1901612|cardiolipin binding;GO:0070300|phosphatidic acid binding;GO:0005546|phosphatidylinositol-4,5-bisphosphate binding;GO:0070273|phosphatidylinositol-4-phosphate binding;GO:0001786|phosphatidylserine binding;	.
ENSOARG00000000581	40	40	50	87	121	126	0.421105	-1.24775	8.28518e-06	0.000436707	down	yes	LRRC31	PREDICTED: leucine-rich repeat-containing protein 31 isoform X1 [Ovis aries]	GO:0030036|actin cytoskeleton organization;GO:0051014|actin filament severing;GO:0007275|multicellular organismal development;GO:0006355|regulation of transcription, DNA-templated;GO:0006351|transcription, DNA-templated;	GO:0005903|brush border;GO:0005737|cytoplasm;GO:0005925|focal adhesion;GO:0005815|microtubule organizing center;GO:0005654|nucleoplasm;	GO:0003779|actin binding;	.
ENSOARG00000000593	61	40	93	193	464	369	0.200313	-2.31967	1.16885e-10	3.23728e-08	down	yes	ENSOARG00000000593	PREDICTED: protein S100-A7 [Ovis aries]	.	GO:0005737|cytoplasm;GO:0005576|extracellular region;	GO:0005509|calcium ion binding;	.
ENSOARG00000000602	38	31	18	68	78	73	0.432264	-1.21002	0.000595555	0.0100578	down	yes	NPTX2	PREDICTED: neuronal pentraxin-2 isoform X1 [Ovis aries]	GO:0008306|associative learning;	GO:0005576|extracellular region;	GO:0030246|carbohydrate binding;GO:0046872|metal ion binding;	.
ENSOARG00000000615	118	67	133	198	203	239	0.52997	-0.916016	8.18556e-05	0.00246172	down	yes	RBBP9	PREDICTED: putative hydrolase RBBP9 [Ovis aries]	GO:0042127|regulation of cell proliferation;	GO:0005737|cytoplasm;GO:0070062|extracellular exosome;GO:0005730|nucleolus;GO:0005634|nucleus;	GO:0016787|hydrolase activity;	K07002
ENSOARG00000000618	6	8	7	47	34	39	0.190238	-2.39412	7.87966e-07	6.55907e-05	down	yes	DCT	Tyrp2 [Ovis aries]	GO:0006583|melanin biosynthetic process from tyrosine;	GO:0005829|cytosol;GO:0016021|integral component of membrane;GO:0042470|melanosome;GO:0033162|melanosome membrane;	GO:0004167|dopachrome isomerase activity;GO:0046872|metal ion binding;GO:0016491|oxidoreductase activity;	K01827
ENSOARG00000000635	29	22	17	57	48	61	0.444658	-1.16923	0.000956933	0.013863	down	yes	LRRIQ4	Leucine-rich repeat and IQ domain-containing protein 4, partial [Bos mutus]	GO:0060271|cilium morphogenesis;GO:0007224|smoothened signaling pathway;	GO:0001669|acrosomal vesicle;GO:0031514|motile cilium;	.	.
ENSOARG00000000647	219	170	286	405	357	423	0.611214	-0.710251	0.000159638	0.00390958	down	yes	ENSOARG00000000647	PREDICTED: kinesin-like protein KIF11 [Ovis aries]	GO:0019886|antigen processing and presentation of exogenous peptide antigen via MHC class II;GO:0051301|cell division;GO:0007059|chromosome segregation;GO:0007018|microtubule-based movement;GO:0007100|mitotic centrosome separation;GO:0007067|mitotic nuclear division;GO:0090307|mitotic spindle assembly;GO:0007052|mitotic spindle organization;GO:0046602|regulation of mitotic centrosome separation;G…	GO:0005737|cytoplasm;GO:0005829|cytosol;GO:0005871|kinesin complex;GO:0016020|membrane;GO:0005874|microtubule;GO:0005819|spindle;GO:0000922|spindle pole;	GO:0005524|ATP binding;GO:0008574|ATP-dependent microtubule motor activity, plus-end-directed;GO:0003777|microtubule motor activity;GO:0032403|protein complex binding;GO:0019901|protein kinase binding;	K10398
ENSOARG00000000651	226	95	300	455	397	616	0.446064	-1.16468	0.000239685	0.00523083	down	yes	BMPR1A	bone morphogenetic protein receptor type-1A precursor [Ovis aries]	GO:0030509|BMP signaling pathway;GO:0061312|BMP signaling pathway involved in heart development;GO:0003161|cardiac conduction system development;GO:0003215|cardiac right ventricle morphogenesis;GO:0071773|cellular response to BMP stimulus;GO:0002062|chondrocyte differentiation;GO:0048589|developmental growth;GO:0035912|dorsal aorta morphogenesis;GO:0009950|dorsal/ventral axis specification;GO:000…	GO:0030425|dendrite;GO:0009897|external side of plasma membrane;GO:1990712|HFE-transferrin receptor complex;GO:0016021|integral component of membrane;GO:0043025|neuronal cell body;GO:0005886|plasma membrane;	GO:0005524|ATP binding;GO:0098821|BMP receptor activity;GO:0001948|glycoprotein binding;GO:0046872|metal ion binding;GO:0042803|protein homodimerization activity;GO:0004674|protein serine/threonine kinase activity;GO:0004702|receptor signaling protein serine/threonine kinase activity;GO:0000981|RNA polymerase II transcription factor activity, sequence-specific DNA binding;GO:0046332|SMAD binding;…	K04673
ENSOARG00000000668	617	636	534	380	383	347	1.7576	0.813608	3.28528e-05	0.0012865	up	yes	ARRDC1	PREDICTED: LOW QUALITY PROTEIN: arrestin domain-containing protein 1 isoform X1 [Ovis aries]	.	GO:0031410|cytoplasmic vesicle;GO:0070062|extracellular exosome;GO:0005886|plasma membrane;	.	.
ENSOARG00000000669	235	227	540	665	910	994	0.415613	-1.26669	4.38469e-05	0.00158275	down	yes	SLC25A35	PREDICTED: solute carrier family 25 member 35 isoform X1 [Ovis aries]	GO:0006412|translation;GO:0006810|transport;	GO:0016021|integral component of membrane;GO:0005743|mitochondrial inner membrane;	GO:0003735|structural constituent of ribosome;	K15117
ENSOARG00000000670	1747	2093	1372	802	1063	794	2.15709	1.10908	1.80124e-05	0.000836533	up	yes	ENSOARG00000000670	PREDICTED: argininosuccinate lyase isoform X2 [Ovis aries musimon]	GO:0006526|arginine biosynthetic process;GO:0042450|arginine biosynthetic process via ornithine;GO:0006475|internal protein amino acid acetylation;GO:0051262|protein tetramerization;GO:0000050|urea cycle;	GO:0005829|cytosol;	GO:0004056|argininosuccinate lyase activity;	K01755
ENSOARG00000000705	213	259	243	138	202	112	1.71959	0.782069	0.00629436	0.0488337	up	yes	ENSOARG00000000705	PREDICTED: LOW QUALITY PROTEIN: coiled-coil domain-containing protein 24 isoform X1 [Ovis aries]	GO:0006865|amino acid transport;GO:0015809|arginine transport;GO:1903352|L-ornithine transmembrane transport;	GO:0005887|integral component of plasma membrane;GO:0005886|plasma membrane;	GO:0015171|amino acid transmembrane transporter activity;GO:0015297|antiporter activity;GO:0015181|arginine transmembrane transporter activity;GO:0015189|L-lysine transmembrane transporter activity;GO:0000064|L-ornithine transmembrane transporter activity;	.
ENSOARG00000000707	214	333	183	597	713	531	0.440516	-1.18273	0.000111291	0.00309926	down	yes	S100A1	PREDICTED: uncharacterized protein LOC102409526 [Bubalus bubalis]	GO:0008016|regulation of heart contraction;	.	GO:0005509|calcium ion binding;	.
ENSOARG00000000714	77	143	115	58	60	49	2.21528	1.14749	0.000770795	0.0120798	up	yes	SNCG	PREDICTED: gamma-synuclein [Ovis aries]	GO:0008344|adult locomotory behavior;GO:0007268|synaptic transmission;GO:0009306|protein secretion;GO:0014059|regulation of dopamine secretion;GO:0046928|regulation of neurotransmitter secretion;GO:0007165|signal transduction;GO:0050808|synapse organization;	GO:0030424|axon;GO:0070062|extracellular exosome;GO:0005815|microtubule organizing center;GO:0043025|neuronal cell body;GO:0048471|perinuclear region of cytoplasm;GO:0005819|spindle;	.	.
ENSOARG00000000719	23	44	33	225	117	23	0.300699	-1.73361	0.005918	0.0468549	down	yes	ENSOARG00000000719	.	.	.	.	.
ENSOARG00000000729	329	350	319	204	199	195	1.8204	0.864254	8.15818e-06	0.000433009	up	yes	ITIH4	PREDICTED: inter-alpha-trypsin inhibitor heavy chain H4 isoform X1 [Ovis aries]	GO:0006953|acute-phase response;GO:0030212|hyaluronan metabolic process;	GO:0005576|extracellular region;	GO:0004867|serine-type endopeptidase inhibitor activity;	.
ENSOARG00000000741	50	82	39	27	11	27	2.95926	1.56523	0.00116217	0.015849	up	yes	ADIRF	PREDICTED: adipogenesis regulatory factor isoform X1 [Ovis aries]	GO:0030154|cell differentiation;GO:0072719|cellular response to cisplatin;GO:0071478|cellular response to radiation;GO:0045600|positive regulation of fat cell differentiation;GO:0045944|positive regulation of transcription from RNA polymerase II promoter;GO:2001023|regulation of response to drug;GO:0006351|transcription, DNA-templated;	GO:0005737|cytoplasm;GO:0070062|extracellular exosome;GO:0005654|nucleoplasm;GO:0005634|nucleus;	.	.
ENSOARG00000000760	63	48	57	14	9	7	6.03044	2.59226	4.20277e-10	9.84936e-08	up	yes	ENSOARG00000000760	predicted protein [Nematostella vectensis]	GO:0035556|intracellular signal transduction;GO:0046580|negative regulation of Ras protein signal transduction;	GO:0005737|cytoplasm;GO:0031235|intrinsic component of the cytoplasmic side of the plasma membrane;	GO:0005096|GTPase activator activity;GO:0046872|metal ion binding;	.
ENSOARG00000000776	4	0	7	25	8	36	0.16838	-2.5702	0.00221993	0.0244161	down	yes	NRK	PREDICTED: nik-related protein kinase isoform X1 [Ovis aries]	GO:0007256|activation of JNKK activity;GO:0008285|negative regulation of cell proliferation;GO:0007567|parturition;GO:0060721|regulation of spongiotrophoblast cell proliferation;	GO:0005737|cytoplasm;	GO:0005524|ATP binding;GO:0004702|receptor signaling protein serine/threonine kinase activity;	K16313
ENSOARG00000000780	143	249	129	87	95	100	2.06924	1.0491	0.00224948	0.024599	up	yes	ENSOARG00000000780	PREDICTED: SLC2A4 regulator isoform X2 [Ovis aries musimon]	GO:0006355|regulation of transcription, DNA-templated;GO:0006351|transcription, DNA-templated;	GO:0005737|cytoplasm;GO:0005654|nucleoplasm;GO:0005634|nucleus;	GO:0003677|DNA binding;GO:0046872|metal ion binding;GO:0003700|transcription factor activity, sequence-specific DNA binding;	.
ENSOARG00000000785	125	87	97	59	65	53	1.87771	0.908972	0.000407755	0.00778408	up	yes	ENSOARG00000000785	PREDICTED: LOW QUALITY PROTEIN: lck-interacting transmembrane adapter 1 [Capra hircus]	GO:0002250|adaptive immune response;GO:0050853|B cell receptor signaling pathway;GO:0050852|T cell receptor signaling pathway;	GO:0005615|extracellular space;GO:0016021|integral component of membrane;GO:0005886|plasma membrane;	.	.
ENSOARG00000000797	288	326	230	158	195	166	1.78463	0.835623	0.000907546	0.0134703	up	yes	BRI3	PREDICTED: brain protein I3 [Myotis davidii]	.	GO:0016021|integral component of membrane;	.	.
ENSOARG00000000798	12	19	16	0	0	0	93.7026	6.55002	1.15911e-06	8.91757e-05	up	yes	ENSOARG00000000798	PREDICTED: HIG1 domain family member 1A, mitochondrial isoform X1 [Pantholops hodgsonii]	GO:0042149|cellular response to glucose starvation;GO:0071456|cellular response to hypoxia;GO:0043066|negative regulation of apoptotic process;GO:0090201|negative regulation of release of cytochrome c from mitochondria;GO:0055114|oxidation-reduction process;GO:0071902|positive regulation of protein serine/threonine kinase activity;	GO:0016021|integral component of membrane;GO:0016020|membrane;GO:0005743|mitochondrial inner membrane;GO:0005739|mitochondrion;GO:0005634|nucleus;GO:0043234|protein complex;GO:0070469|respiratory chain;	.	.
ENSOARG00000000801	492	621	424	306	338	246	1.89979	0.92584	0.000452356	0.00834674	up	yes	DMAP1	PREDICTED: DNA methyltransferase 1-associated protein 1 [Ovis aries]	GO:0006338|chromatin remodeling;GO:0006281|DNA repair;GO:0043968|histone H2A acetylation;GO:0043967|histone H4 acetylation;GO:0000122|negative regulation of transcription from RNA polymerase II promoter;GO:0045892|negative regulation of transcription, DNA-templated;GO:0042993|positive regulation of transcription factor import into nucleus;GO:0040008|regulation of growth;GO:0045471|response to eth…	GO:0005737|cytoplasm;GO:0035267|NuA4 histone acetyltransferase complex;GO:0005634|nucleus;GO:0005657|replication fork;	GO:0001103|RNA polymerase II repressing transcription factor binding;GO:0003714|transcription corepressor activity;	K11324
ENSOARG00000000856	124	177	189	10	12	16	14.1275	3.82044	3.192e-25	6.94626e-22	up	yes	ENSOARG00000000856	PREDICTED: cytochrome c-like [Pantholops hodgsonii]	GO:0006915|apoptotic process;GO:0055114|oxidation-reduction process;	GO:0005758|mitochondrial intermembrane space;GO:0070469|respiratory chain;	GO:0009055|electron carrier activity;GO:0020037|heme binding;GO:0046872|metal ion binding;	K08738
ENSOARG00000000865	185	198	136	120	120	95	1.69631	0.762402	0.00535028	0.0436745	up	yes	HCFC1R1	PREDICTED: host cell factor C1 regulator 1 isoform X2 [Pantholops hodgsonii]	.	GO:0005737|cytoplasm;GO:0005634|nucleus;	.	.
ENSOARG00000000870	30	18	31	13	11	10	2.48165	1.3113	0.00495794	0.0414968	up	yes	ENSOARG00000000870	PREDICTED: C2 calcium-dependent domain-containing protein 4A-like [Pantholops hodgsonii]	.	GO:0005634|nucleus;GO:0005886|plasma membrane;	GO:0005509|calcium ion binding;GO:0005544|calcium-dependent phospholipid binding;	.
ENSOARG00000000872	942	1190	541	295	400	310	2.95521	1.56326	1.86905e-06	0.000132425	up	yes	ENSOARG00000000872	PREDICTED: keratin-associated protein 13-1-like [Ovis aries]	.	GO:0005882|intermediate filament;	.	.
ENSOARG00000000877	67	68	97	51	28	36	2.17975	1.12416	0.000574431	0.00983181	up	yes	ENSOARG00000000877	PREDICTED: synaptotagmin-15 isoform X1 [Ovis aries]	GO:0048791|calcium ion-dependent exocytosis of neurotransmitter;GO:0017158|regulation of calcium ion-dependent exocytosis;GO:0006906|vesicle fusion;	GO:0016021|integral component of membrane;GO:0005886|plasma membrane;GO:0098793|presynapse;	GO:0005509|calcium ion binding;GO:0005544|calcium-dependent phospholipid binding;GO:0030276|clathrin binding;GO:0019905|syntaxin binding;	.
ENSOARG00000000901	260	323	272	183	218	170	1.63845	0.712333	0.00290477	0.0290154	up	yes	ENSOARG00000000901	PREDICTED: mRNA turnover protein 4 homolog isoform X2 [Ovis aries musimon]	GO:0000956|nuclear-transcribed mRNA catabolic process;GO:0000027|ribosomal large subunit assembly;GO:0006364|rRNA processing;	GO:0005737|cytoplasm;GO:0031965|nuclear membrane;GO:0005730|nucleolus;GO:0005654|nucleoplasm;GO:0030687|preribosome, large subunit precursor;	GO:0070180|large ribosomal subunit rRNA binding;GO:0044822|poly(A) RNA binding;	K14815
ENSOARG00000000905	55	49	16	13	8	9	4.41502	2.14242	0.000205584	0.00470927	up	yes	ENSOARG00000000905	PREDICTED: keratin-associated protein 13-1-like [Ovis aries]	.	GO:0005882|intermediate filament;	.	.
ENSOARG00000000912	2764	2174	3399	4478	4171	5090	0.651935	-0.617201	4.60776e-05	0.00163995	down	yes	ENSOARG00000000912	PREDICTED: annexin A8 [Ovis aries]	GO:0007596|blood coagulation;	.	GO:0005509|calcium ion binding;GO:0005544|calcium-dependent phospholipid binding;	K17096
ENSOARG00000000915	96	91	88	41	30	33	2.8733	1.52271	1.0259e-07	1.19551e-05	up	yes	ADGRB2	PREDICTED: adhesion G protein-coupled receptor B2 isoform X2 [Ovis aries musimon]	GO:0007166|cell surface receptor signaling pathway;GO:0007186|G-protein coupled receptor signaling pathway;GO:0016525|negative regulation of angiogenesis;GO:0007422|peripheral nervous system development;GO:0051965|positive regulation of synapse assembly;	GO:0016021|integral component of membrane;GO:0005886|plasma membrane;	GO:0004930|G-protein coupled receptor activity;	K04597
ENSOARG00000000916	430	402	401	606	759	711	0.644636	-0.633443	0.00027691	0.0058262	down	yes	TNFAIP8L3	PREDICTED: tumor necrosis factor alpha-induced protein 8-like protein 3 [Acinonyx jubatus]	GO:0048017|inositol lipid-mediated signaling;GO:0015914|phospholipid transport;GO:0070374|positive regulation of ERK1 and ERK2 cascade;GO:0043552|positive regulation of phosphatidylinositol 3-kinase activity;GO:0051897|positive regulation of protein kinase B signaling;GO:0019216|regulation of lipid metabolic process;	GO:0005737|cytoplasm;GO:0005886|plasma membrane;	GO:0035091|phosphatidylinositol binding;GO:0008526|phosphatidylinositol transporter activity;	.
ENSOARG00000000920	203	165	165	112	106	115	1.73372	0.793868	9.37886e-05	0.00271612	up	yes	PNPLA7	PREDICTED: patatin-like phospholipase domain-containing protein 7 isoform X4 [Ovis aries musimon]	GO:0001525|angiogenesis;GO:0009887|organ morphogenesis;GO:0016042|lipid catabolic process;GO:0046470|phosphatidylcholine metabolic process;	GO:0005783|endoplasmic reticulum;GO:0005789|endoplasmic reticulum membrane;GO:0016021|integral component of membrane;GO:0016020|membrane;	GO:0052689|carboxylic ester hydrolase activity;GO:0004622|lysophospholipase activity;	K14676
ENSOARG00000000924	200	123	239	303	274	325	0.664608	-0.589424	0.00556119	0.0447746	down	yes	ENSOARG00000000924	PREDICTED: RNA-binding protein 7 isoform X1 [Ovis aries]	GO:0051321|meiotic cell cycle;GO:0000381|regulation of alternative mRNA splicing, via spliceosome;	GO:0005634|nucleus;	GO:0000166|nucleotide binding;GO:0003727|single-stranded RNA binding;	K13188
ENSOARG00000000938	117	73	107	181	131	187	0.639594	-0.644771	0.00543483	0.0441171	down	yes	SOCS4	PREDICTED: suppressor of cytokine signaling 4 [Ovis aries]	GO:0019221|cytokine-mediated signaling pathway;GO:0035556|intracellular signal transduction;GO:0042059|negative regulation of epidermal growth factor receptor signaling pathway;GO:0007175|negative regulation of epidermal growth factor-activated receptor activity;GO:0046426|negative regulation of JAK-STAT cascade;GO:0006469|negative regulation of protein kinase activity;GO:0032436|positive regulat…	GO:0005737|cytoplasm;	GO:0004860|protein kinase inhibitor activity;	K04697
ENSOARG00000000945	285	221	255	170	168	179	1.58894	0.66806	8.97052e-05	0.00263799	up	yes	ENSOARG00000000945	PREDICTED: LOW QUALITY PROTEIN: NMDA receptor synaptonuclear signaling and neuronal migration factor isoform X1, partial [Ovis aries]	GO:0071230|cellular response to amino acid stimulus;GO:0071257|cellular response to electrical stimulus;GO:0071371|cellular response to gonadotropin stimulus;GO:2001224|positive regulation of neuron migration;GO:0035307|positive regulation of protein dephosphorylation;GO:0048814|regulation of dendrite morphogenesis;GO:0043523|regulation of neuron apoptotic process;GO:0048168|regulation of neurona…	GO:0097440|apical dendrite;GO:0030054|cell junction;GO:0030863|cortical cytoskeleton;GO:0005737|cytoplasm;GO:0030425|dendrite;GO:0016020|membrane;GO:0043005|neuron projection;GO:0005635|nuclear envelope;GO:0005719|nuclear euchromatin;GO:0016363|nuclear matrix;GO:0031965|nuclear membrane;GO:0005654|nucleoplasm;GO:0005634|nucleus;GO:0043204|perikaryon;GO:0014069|postsynaptic density;GO:0045211|post…	GO:0048306|calcium-dependent protein binding;	.
ENSOARG00000000948	392	175	479	724	551	758	0.542838	-0.881406	0.00171018	0.0205873	down	yes	HSD17B12	PREDICTED: very-long-chain 3-oxoacyl-CoA reductase [Ovis aries]	GO:0006703|estrogen biosynthetic process;GO:0006633|fatty acid biosynthetic process;GO:0006694|steroid biosynthetic process;	GO:0005789|endoplasmic reticulum membrane;GO:0016021|integral component of membrane;	GO:0004303|estradiol 17-beta-dehydrogenase activity;	.
ENSOARG00000000959	336	384	365	194	214	189	1.98201	0.986964	1.22584e-06	9.30006e-05	up	yes	ENSOARG00000000959	PREDICTED: RNA-binding motif protein, X-linked 2-like isoform X1, partial [Ovis aries]	GO:0006406|mRNA export from nucleus;GO:0000398|mRNA splicing, via spliceosome;	GO:0071013|catalytic step 2 spliceosome;GO:0071011|precatalytic spliceosome;GO:0070274|RES complex;GO:0005686|U2 snRNP;	GO:0000166|nucleotide binding;GO:0044822|poly(A) RNA binding;GO:0003723|RNA binding;	K13107
ENSOARG00000000986	543	536	472	328	325	345	1.6958	0.761966	2.35124e-05	0.00100559	up	yes	BRF2	PREDICTED: transcription factor IIIB 50 kDa subunit [Ovis aries]	GO:0006352|DNA-templated transcription, initiation;GO:0006355|regulation of transcription, DNA-templated;	GO:0005634|nucleus;	GO:0008270|zinc ion binding;	K15197
ENSOARG00000000989	44	51	46	15	24	25	2.40616	1.26673	0.0008039	0.0124576	up	yes	ARMH1	PREDICTED: uncharacterized protein C1orf228 homolog [Bison bison bison]	GO:0006013|mannose metabolic process;GO:0009313|oligosaccharide catabolic process;GO:0006517|protein deglycosylation;	GO:0070062|extracellular exosome;GO:0043202|lysosomal lumen;	GO:0004559|alpha-mannosidase activity;GO:0030246|carbohydrate binding;GO:0008496|mannan endo-1,6-alpha-mannosidase activity;GO:0008270|zinc ion binding;	.
ENSOARG00000001008	17	14	18	0	0	0	95.7322	6.58093	6.67507e-07	5.74471e-05	up	yes	NPPC	C-type natriuretic peptide precursor [Ovis aries]	GO:0006182|cGMP biosynthetic process;GO:0003418|growth plate cartilage chondrocyte differentiation;GO:0003419|growth plate cartilage chondrocyte proliferation;GO:0001503|ossification;GO:0007168|receptor guanylyl cyclase signaling pathway;GO:0050880|regulation of blood vessel size;	GO:0005576|extracellular region;	GO:0005102|receptor binding;	K12336
ENSOARG00000001028	249	193	313	407	382	564	0.600759	-0.735142	0.000409355	0.00780439	down	yes	CLDN8	PREDICTED: claudin-8 [Ovis aries]	GO:0016338|calcium-independent cell-cell adhesion via plasma membrane cell-adhesion molecules;	GO:0016327|apicolateral plasma membrane;GO:0016323|basolateral plasma membrane;GO:0005923|bicellular tight junction;GO:0005783|endoplasmic reticulum;GO:0016021|integral component of membrane;GO:0005886|plasma membrane;	GO:0042802|identical protein binding;GO:0005198|structural molecule activity;	K06087
ENSOARG00000001074	118	80	122	256	272	255	0.437946	-1.19117	1.02507e-09	2.08199e-07	down	yes	ENSOARG00000001074	PREDICTED: replication initiator 1 isoform X4 [Ovis aries musimon]	GO:0006260|DNA replication;GO:2000191|regulation of fatty acid transport;GO:2001273|regulation of glucose import in response to insulin stimulus;	GO:0022626|cytosolic ribosome;GO:0005811|lipid particle;GO:0031965|nuclear membrane;	GO:0003677|DNA binding;GO:0046872|metal ion binding;GO:0044822|poly(A) RNA binding;	.
ENSOARG00000001078	450	637	445	273	351	263	1.90515	0.929902	0.000589684	0.00996965	up	yes	ENSOARG00000001078	PREDICTED: TNF receptor-associated factor 2-like [Ovis aries]	GO:0006919|activation of cysteine-type endopeptidase activity involved in apoptotic process;GO:0097296|activation of cysteine-type endopeptidase activity involved in apoptotic signaling pathway;GO:0007250|activation of NF-kappaB-inducing kinase activity;GO:0043623|cellular protein complex assembly;GO:0071732|cellular response to nitric oxide;GO:0071550|death-inducing signaling complex assembly;GO…	GO:1990597|AIP1-IRE1 complex;GO:0035631|CD40 receptor complex;GO:0005938|cell cortex;GO:0005737|cytoplasm;GO:0009898|cytoplasmic side of plasma membrane;GO:0005829|cytosol;GO:1990604|IRE1-TRAF2-ASK1 complex;GO:0045121|membrane raft;GO:0097057|TRAF2-GSTP1 complex;GO:0000151|ubiquitin ligase complex;GO:0012506|vesicle membrane;	GO:0005174|CD40 receptor binding;GO:0019899|enzyme binding;GO:0042802|identical protein binding;GO:0016874|ligase activity;GO:0019901|protein kinase binding;GO:0019903|protein phosphatase binding;GO:0004871|signal transducer activity;GO:0046625|sphingolipid binding;GO:0031996|thioesterase binding;GO:0005164|tumor necrosis factor receptor binding;GO:0031625|ubiquitin protein ligase binding;GO:0004…	K03173
ENSOARG00000001113	4878	4190	4602	3048	2788	3076	1.66195	0.732877	6.83443e-10	1.50746e-07	up	yes	COL16A1	PREDICTED: collagen alpha-1(XVI) chain isoform X6 [Ovis aries musimon]	GO:0007155|cell adhesion;GO:0033627|cell adhesion mediated by integrin;GO:0071230|cellular response to amino acid stimulus;GO:0030198|extracellular matrix organization;GO:0007565|female pregnancy;GO:0033622|integrin activation;GO:0007229|integrin-mediated signaling pathway;GO:0051894|positive regulation of focal adhesion assembly;	GO:0005597|collagen type XVI trimer;GO:0005788|endoplasmic reticulum lumen;GO:0005576|extracellular region;GO:0005578|proteinaceous extracellular matrix;	GO:0005178|integrin binding;	.
ENSOARG00000001117	89	65	73	45	53	42	1.74513	0.803335	0.00395553	0.0355694	up	yes	ZNF784	PREDICTED: LOW QUALITY PROTEIN: zinc finger protein 784 isoform X2 [Ovis aries musimon]	GO:0002244|hematopoietic progenitor cell differentiation;GO:0006355|regulation of transcription, DNA-templated;GO:0006351|transcription, DNA-templated;	GO:0005634|nucleus;	GO:0003677|DNA binding;GO:0046872|metal ion binding;	.
ENSOARG00000001123	362	412	300	198	241	233	1.75588	0.812194	0.000609022	0.0102338	up	yes	ALKBH3	PREDICTED: alpha-ketoglutarate-dependent dioxygenase alkB homolog 3 isoform X1 [Ovis aries]	GO:0008283|cell proliferation;GO:0006307|DNA dealkylation involved in DNA repair;GO:0006281|DNA repair;GO:0035552|oxidative single-stranded DNA demethylation;GO:0035553|oxidative single-stranded RNA demethylation;	GO:0005739|mitochondrion;GO:0005654|nucleoplasm;	GO:0043734|DNA-N1-methyladenine dioxygenase activity;GO:0008198|ferrous iron binding;	K10860
ENSOARG00000001165	411	405	289	223	180	181	2.0721	1.05109	1.53689e-05	0.000738529	up	yes	ENSOARG00000001165	PREDICTED: LOW QUALITY PROTEIN: BOLA class I histocompatibility antigen, alpha chain BL3-7-like isoform X1 [Ovis aries]	GO:0002474|antigen processing and presentation of peptide antigen via MHC class I;GO:0006955|immune response;	GO:0016021|integral component of membrane;GO:0042612|MHC class I protein complex;	.	.
ENSOARG00000001217	0	0	0	21	27	11	0.0100464	-6.63718	8.72725e-07	7.03398e-05	down	yes	CYP4F21	prostaglandin omega-hydroxylase CYP4F21 [Ovis aries]	GO:0006690|icosanoid metabolic process;GO:0006691|leukotriene metabolic process;	GO:0005789|endoplasmic reticulum membrane;GO:0016021|integral component of membrane;GO:0031090|organelle membrane;	GO:0097259|20-aldehyde-leukotriene B4 20-monooxygenase activity;GO:0097258|20-hydroxy-leukotriene B4 omega oxidase activity;GO:0052871|alpha-tocopherol omega-hydroxylase activity;GO:0020037|heme binding;GO:0005506|iron ion binding;GO:0050051|leukotriene-B4 20-monooxygenase activity;GO:0004497|monooxygenase activity;GO:0019825|oxygen binding;	K17726
ENSOARG00000001229	24	26	26	10	4	2	5.15469	2.36589	0.000127302	0.00338428	up	yes	ENSOARG00000001229	PREDICTED: uncharacterized protein LOC105604623 isoform X2 [Ovis aries]	.	.	.	.
ENSOARG00000001238	300	118	343	518	384	562	0.547599	-0.86881	0.00415185	0.0367918	down	yes	DMXL1	PREDICTED: dmX-like protein 1 isoform X6 [Ovis aries]	GO:0016337|single organismal cell-cell adhesion;	GO:0030057|desmosome;GO:0005634|nucleus;	.	.
ENSOARG00000001290	311	233	413	570	504	626	0.603179	-0.729342	0.000143016	0.00363095	down	yes	PEX13	PREDICTED: peroxisome biogenesis factor 13 [Ovis aries]	GO:0021795|cerebral cortex cell migration;GO:0001561|fatty acid alpha-oxidation;GO:0007626|locomotory behavior;GO:0060152|microtubule-based peroxisome localization;GO:0098779|mitophagy in response to mitochondrial depolarization;GO:0001764|neuron migration;GO:0002230|positive regulation of defense response to virus by host;GO:0016560|protein import into peroxisome matrix, docking;GO:0001967|suckl…	GO:0005779|integral component of peroxisomal membrane;GO:0005778|peroxisomal membrane;	.	K13344
ENSOARG00000001296	103	113	107	56	56	63	2.01287	1.00925	6.60806e-05	0.00211917	up	yes	ZNF696	PREDICTED: zinc finger protein 696 isoform X2 [Ovis aries musimon]	GO:0006355|regulation of transcription, DNA-templated;GO:0006351|transcription, DNA-templated;	GO:0005634|nucleus;	GO:0003677|DNA binding;GO:0046872|metal ion binding;GO:0003700|transcription factor activity, sequence-specific DNA binding;	.
ENSOARG00000001297	781	795	696	411	511	434	1.8262	0.868843	1.03598e-05	0.000526037	up	yes	NOXA1	NADPH oxidase activator 1, partial [Bos mutus]	GO:0010310|regulation of hydrogen peroxide metabolic process;GO:0060263|regulation of respiratory burst;GO:0006801|superoxide metabolic process;	GO:0005737|cytoplasm;GO:0043020|NADPH oxidase complex;	GO:0019899|enzyme binding;GO:0048365|Rac GTPase binding;GO:0017124|SH3 domain binding;GO:0016176|superoxide-generating NADPH oxidase activator activity;	.
ENSOARG00000001337	404	183	469	931	553	967	0.45613	-1.13248	0.000142555	0.00363095	down	yes	CAV1	caveolin 1 [Ovis aries]	GO:0001525|angiogenesis;GO:0086098|angiotensin-activated signaling pathway involved in heart process;GO:0097190|apoptotic signaling pathway;GO:0006816|calcium ion transport;GO:0070836|caveola assembly;GO:0072584|caveolin-mediated endocytosis;GO:0071360|cellular response to exogenous dsRNA;GO:0071455|cellular response to hyperoxia;GO:0071560|cellular response to transforming growth factor beta sti…	GO:0002080|acrosomal membrane;GO:0005901|caveola;GO:0005938|cell cortex;GO:0005929|cilium;GO:0005783|endoplasmic reticulum;GO:0005768|endosome;GO:0005925|focal adhesion;GO:0000139|Golgi membrane;GO:0005887|integral component of plasma membrane;GO:0045121|membrane raft;GO:0048471|perinuclear region of cytoplasm;GO:0005886|plasma membrane;GO:0034098|VCP-NPL4-UFD1 AAA ATPase complex;	GO:0070320|inward rectifier potassium channel inhibitor activity;GO:0016504|peptidase activator activity;GO:0005198|structural molecule activity;	K06278
ENSOARG00000001346	115268	159645	89081	84602	75983	76788	1.70698	0.771449	0.00433356	0.0379604	up	yes	CST6	PREDICTED: cystatin-M [Ovis aries]	GO:0009653|anatomical structure morphogenesis;GO:0008544|epidermis development;GO:2000117|negative regulation of cysteine-type endopeptidase activity;	GO:0001533|cornified envelope;GO:0070062|extracellular exosome;GO:0005615|extracellular space;	GO:0004869|cysteine-type endopeptidase inhibitor activity;GO:0002020|protease binding;	K13902
ENSOARG00000001359	150	83	179	239	193	290	0.608255	-0.717252	0.00530741	0.0434432	down	yes	DDHD2	PREDICTED: phospholipase DDHD2 isoform X1 [Ovis aries]	GO:0006888|ER to Golgi vesicle-mediated transport;GO:0034389|lipid particle organization;GO:0007626|locomotory behavior;GO:0006654|phosphatidic acid biosynthetic process;GO:0090141|positive regulation of mitochondrial fission;GO:0019433|triglyceride catabolic process;GO:0008542|visual learning;	GO:0005737|cytoplasm;GO:0005829|cytosol;GO:0005793|endoplasmic reticulum-Golgi intermediate compartment;GO:0030134|ER to Golgi transport vesicle;GO:0005794|Golgi apparatus;GO:0016020|membrane;GO:0005815|microtubule organizing center;	GO:0046872|metal ion binding;GO:0004620|phospholipase activity;GO:0004806|triglyceride lipase activity;	K16545
ENSOARG00000001375	250	414	243	149	198	158	1.99841	0.998856	0.00159176	0.0196972	up	yes	ENSOARG00000001375	PREDICTED: proteasome assembly chaperone 4 isoform X1, partial [Ovis aries]	GO:0043248|proteasome assembly;	.	.	K11878
ENSOARG00000001399	60	42	66	128	84	110	0.560633	-0.834872	0.0020337	0.0230839	down	yes	SLC24A3	PREDICTED: sodium/potassium/calcium exchanger 3 [Capra hircus]	GO:0006874|cellular calcium ion homeostasis;GO:0006811|ion transport;	GO:0005887|integral component of plasma membrane;GO:0005886|plasma membrane;	GO:0005262|calcium channel activity;GO:0005509|calcium ion binding;GO:0008273|calcium, potassium:sodium antiporter activity;GO:0030955|potassium ion binding;GO:0031402|sodium ion binding;GO:0015293|symporter activity;	K13751
ENSOARG00000001401	294	235	268	159	156	176	1.75451	0.811066	2.02667e-06	0.000140328	up	yes	EXD3	PREDICTED: exonuclease mut-7 homolog isoform X1 [Ovis aries]	.	.	GO:0008408|3'-5' exonuclease activity;GO:0046872|metal ion binding;GO:0003676|nucleic acid binding;	.
ENSOARG00000001410	361	409	288	243	265	222	1.59049	0.66947	0.00595961	0.0471109	up	yes	LRRC61	PREDICTED: LOW QUALITY PROTEIN: leucine-rich repeat-containing protein 61 [Ovis aries]	GO:0006260|DNA replication;	GO:0005654|nucleoplasm;	.	.
ENSOARG00000001444	105	77	112	48	69	70	1.68884	0.756036	0.00392911	0.0353945	up	yes	ENSOARG00000001444	PREDICTED: septin-5 isoform X1 [Ovis aries]	GO:0007049|cell cycle;GO:0051301|cell division;GO:0017157|regulation of exocytosis;	GO:0005856|cytoskeleton;GO:0008021|synaptic vesicle;	GO:0005525|GTP binding;	K04557
ENSOARG00000001463	168	63	163	260	217	294	0.539526	-0.890236	0.00256085	0.0266458	down	yes	ENSOARG00000001463	PREDICTED: polycomb complex protein BMI-1 isoform X1 [Mandrillus leucophaeus]	GO:0007420|brain development;GO:0006306|DNA methylation;GO:0048704|embryonic skeletal system morphogenesis;GO:0016573|histone acetylation;GO:0016574|histone ubiquitination;GO:0006959|humoral immune response;GO:0001701|in utero embryonic development;GO:2001234|negative regulation of apoptotic signaling pathway;GO:0045814|negative regulation of gene expression, epigenetic;GO:0000122|negative regula…	GO:0005737|cytoplasm;GO:0000792|heterochromatin;GO:0016604|nuclear body;GO:0031519|PcG protein complex;GO:0000151|ubiquitin ligase complex;	GO:1990841|promoter-specific chromatin binding;GO:0043565|sequence-specific DNA binding;GO:0097027|ubiquitin-protein transferase activator activity;GO:0008270|zinc ion binding;	K11459
ENSOARG00000001469	186	171	181	115	146	113	1.5556	0.637472	0.00335212	0.0319743	up	yes	KMT5C	PREDICTED: histone-lysine N-methyltransferase SUV420H2 [Odobenus rosmarus divergens]	GO:0034773|histone H4-K20 trimethylation;GO:0006355|regulation of transcription, DNA-templated;GO:0006351|transcription, DNA-templated;	GO:0000780|condensed nuclear chromosome, centromeric region;GO:0005720|nuclear heterochromatin;GO:0005654|nucleoplasm;GO:0005721|pericentric heterochromatin;	GO:0042799|histone methyltransferase activity (H4-K20 specific);	K11429
ENSOARG00000001470	15	19	15	39	41	36	0.460119	-1.11992	0.00514479	0.0425696	down	yes	LY6E	PREDICTED: lymphocyte antigen 6E [Ovis aries musimon]	GO:0007166|cell surface receptor signaling pathway;	GO:0031225|anchored component of membrane;GO:0005887|integral component of plasma membrane;	.	K06846
ENSOARG00000001497	456	344	502	787	725	867	0.588645	-0.76453	2.06411e-07	2.13896e-05	down	yes	TES	testin [Ovis aries]	GO:0008285|negative regulation of cell proliferation;	GO:0005737|cytoplasm;GO:0005925|focal adhesion;GO:0005634|nucleus;GO:0005886|plasma membrane;GO:0043234|protein complex;	GO:0044822|poly(A) RNA binding;GO:0008270|zinc ion binding;	.
ENSOARG00000001499	309	294	227	182	155	176	1.769	0.822935	0.000246537	0.00533451	up	yes	COQ8A	PREDICTED: LOW QUALITY PROTEIN: atypical kinase ADCK3, mitochondrial isoform X1 [Ovis aries]	GO:0016310|phosphorylation;GO:0006744|ubiquinone biosynthetic process;	GO:0016021|integral component of membrane;GO:0005739|mitochondrion;	GO:0043531|ADP binding;GO:0005524|ATP binding;GO:0016301|kinase activity;	K08869
ENSOARG00000001512	42	34	45	11	11	9	4.2011	2.07077	1.01275e-06	8.03497e-05	up	yes	SCN5A	PREDICTED: sodium channel protein type 5 subunit alpha isoform X2 [Ovis aries musimon]	GO:0086016|AV node cell action potential;GO:0086067|AV node cell to bundle of His cell communication;GO:0086043|bundle of His cell action potential;GO:0086002|cardiac muscle cell action potential involved in contraction;GO:0060048|cardiac muscle contraction;GO:0003231|cardiac ventricle development;GO:0071277|cellular response to calcium ion;GO:0051899|membrane depolarization;GO:0086010|membrane d…	GO:0005901|caveola;GO:0009986|cell surface;GO:0005783|endoplasmic reticulum;GO:0016021|integral component of membrane;GO:0014704|intercalated disc;GO:0005622|intracellular;GO:0005886|plasma membrane;GO:0042383|sarcolemma;GO:0034706|sodium channel complex;GO:0030315|T-tubule;GO:0001518|voltage-gated sodium channel complex;GO:0030018|Z disc;	GO:0030506|ankyrin binding;GO:0005516|calmodulin binding;GO:0019899|enzyme binding;GO:0017134|fibroblast growth factor binding;GO:0044325|ion channel binding;GO:0050998|nitric-oxide synthase binding;GO:0019904|protein domain specific binding;GO:0019901|protein kinase binding;GO:0097110|scaffold protein binding;GO:0031625|ubiquitin protein ligase binding;GO:0005248|voltage-gated sodium channel act…	K04838
ENSOARG00000001518	223	237	218	130	141	165	1.69866	0.764397	0.000274096	0.00578296	up	yes	ACCS	PREDICTED: 1-aminocyclopropane-1-carboxylate synthase-like protein 1 isoform X2 [Ovis aries]	GO:0009058|biosynthetic process;	.	GO:0003824|catalytic activity;GO:0030170|pyridoxal phosphate binding;	.
ENSOARG00000001531	239	152	298	357	366	443	0.630517	-0.665393	0.00187856	0.0218444	down	yes	SCAPER	PREDICTED: S phase cyclin A-associated protein in the endoplasmic reticulum isoform X2 [Ovis aries]	.	GO:0005737|cytoplasm;GO:0005783|endoplasmic reticulum;GO:0005634|nucleus;	GO:0003676|nucleic acid binding;GO:0008270|zinc ion binding;	.
ENSOARG00000001551	179	135	155	299	357	331	0.512016	-0.965739	1.47003e-07	1.62268e-05	down	yes	BCHE	PREDICTED: cholinesterase isoform X1 [Ovis aries]	.	GO:0072562|blood microparticle;GO:0005783|endoplasmic reticulum;GO:0005615|extracellular space;GO:0005641|nuclear envelope lumen;	GO:0003990|acetylcholinesterase activity;GO:0052689|carboxylic ester hydrolase activity;GO:0004104|cholinesterase activity;	K01050
ENSOARG00000001558	164	136	137	92	90	85	1.77102	0.824584	0.000150709	0.00374509	up	yes	RENBP	PREDICTED: N-acylglucosamine 2-epimerase isoform X3 [Ovis aries musimon]	GO:0006044|N-acetylglucosamine metabolic process;GO:0019262|N-acetylneuraminate catabolic process;	.	GO:0004866|endopeptidase inhibitor activity;GO:0050121|N-acylglucosamine 2-epimerase activity;	K01787
ENSOARG00000001571	267	335	348	183	235	241	1.57463	0.655016	0.00360837	0.0335365	up	yes	NADSYN1	PREDICTED: glutamine-dependent NAD(+) synthetase isoform X1 [Ovis aries]	GO:0009435|NAD biosynthetic process;	GO:0005737|cytoplasm;	GO:0005524|ATP binding;GO:0004359|glutaminase activity;GO:0003952|NAD+ synthase (glutamine-hydrolyzing) activity;	K01950
ENSOARG00000001605	3	7	9	122	124	125	0.0554208	-4.17343	2.67556e-23	4.07568e-20	down	yes	ENSOARG00000001605	PREDICTED: cathelicidin-3-like isoform X1 [Ovis aries]	GO:0042742|defense response to bacterium;	GO:0005576|extracellular region;	.	K13916
ENSOARG00000001616	161	214	255	462	502	573	0.446865	-1.16209	1.9985e-07	2.1141e-05	down	yes	LY6D	PREDICTED: lymphocyte antigen 6D isoform X1 [Ovis aries]	GO:0030098|lymphocyte differentiation;GO:0035634|response to stilbenoid;	GO:0031225|anchored component of membrane;GO:0009986|cell surface;GO:0005886|plasma membrane;	.	K06846
ENSOARG00000001620	56	34	44	107	75	87	0.535198	-0.901856	0.00169154	0.0204664	down	yes	BTK	PREDICTED: tyrosine-protein kinase BTK [Ovis aries]	GO:0006915|apoptotic process;GO:0002344|B cell affinity maturation;GO:0048469|cell maturation;GO:0098761|cellular response to interleukin-7;GO:0071226|cellular response to molecule of fungal origin;GO:0034614|cellular response to reactive oxygen species;GO:0038095|Fc-epsilon receptor signaling pathway;GO:0002553|histamine secretion by mast cell;GO:0007249|I-kappaB kinase/NF-kappaB signaling;GO:00…	GO:0005737|cytoplasm;GO:0031410|cytoplasmic vesicle;GO:0005829|cytosol;GO:0031234|extrinsic component of cytoplasmic side of plasma membrane;GO:0043231|intracellular membrane-bounded organelle;GO:0042629|mast cell granule;GO:0045121|membrane raft;GO:0005634|nucleus;GO:0048471|perinuclear region of cytoplasm;GO:0005886|plasma membrane;	GO:0005524|ATP binding;GO:0042802|identical protein binding;GO:0046872|metal ion binding;GO:0004715|non-membrane spanning protein tyrosine kinase activity;GO:0005547|phosphatidylinositol-3,4,5-trisphosphate binding;GO:0004713|protein tyrosine kinase activity;	K07370
ENSOARG00000001626	170	65	188	365	271	321	0.464954	-1.10484	0.000283617	0.00591018	down	yes	PPM1K	PREDICTED: protein phosphatase 1K, mitochondrial isoform X1 [Capra hircus]	.	GO:0005759|mitochondrial matrix;	GO:0046872|metal ion binding;GO:0004722|protein serine/threonine phosphatase activity;	K17505
ENSOARG00000001627	380	371	367	250	262	242	1.61061	0.687608	9.27872e-05	0.00270772	up	yes	HDAC11	PREDICTED: histone deacetylase 11 isoform X2 [Ovis aries musimon]	GO:0006325|chromatin organization;GO:0006355|regulation of transcription, DNA-templated;GO:0006351|transcription, DNA-templated;	GO:0005737|cytoplasm;GO:0000118|histone deacetylase complex;GO:0005634|nucleus;	GO:0004407|histone deacetylase activity;GO:0032041|NAD-dependent histone deacetylase activity (H3-K14 specific);GO:0008134|transcription factor binding;	K11418
ENSOARG00000001654	1043	967	1068	713	729	725	1.53926	0.622234	4.41707e-06	0.000258789	up	yes	PPP6R1	PREDICTED: serine/threonine-protein phosphatase 6 regulatory subunit 1 isoform X3 [Ovis aries musimon]	GO:0048208|COPII vesicle coating;GO:0043666|regulation of phosphoprotein phosphatase activity;	GO:0005737|cytoplasm;GO:0005829|cytosol;GO:0000139|Golgi membrane;	GO:0019903|protein phosphatase binding;	K15499
ENSOARG00000001657	77	84	109	34	9	28	4.14375	2.05094	6.62831e-07	5.73687e-05	up	yes	ENSOARG00000001657	T-cell surface glycoprotein CD1b-2 precursor [Ovis aries]	GO:0002250|adaptive immune response;	GO:0010008|endosome membrane;GO:0016021|integral component of membrane;GO:0005765|lysosomal membrane;GO:0005886|plasma membrane;	.	K06448
ENSOARG00000001665	354	432	312	259	273	195	1.65702	0.728594	0.00532562	0.0435248	up	yes	CCDC183	PREDICTED: coiled-coil domain-containing protein 183 isoform X2 [Ovis aries musimon]	GO:0003341|cilium movement;GO:0036158|outer dynein arm assembly;	GO:0005930|axoneme;	.	.
ENSOARG00000001680	197	168	138	108	99	121	1.67084	0.740575	0.00167244	0.0202836	up	yes	SFRP2	PREDICTED: secreted frizzled-related protein 2 [Acinonyx jubatus]	GO:0060070|canonical Wnt signaling pathway;GO:0030154|cell differentiation;GO:0007267|cell-cell signaling;GO:0007275|multicellular organismal development;GO:1902230|negative regulation of intrinsic apoptotic signaling pathway in response to DNA damage;GO:0035567|non-canonical Wnt signaling pathway;GO:0033630|positive regulation of cell adhesion mediated by integrin;	GO:0031012|extracellular matrix;GO:0005615|extracellular space;GO:0016021|integral component of membrane;	GO:0001968|fibronectin binding;GO:0004930|G-protein coupled receptor activity;GO:0005178|integrin binding;GO:0042813|Wnt-activated receptor activity;GO:0017147|Wnt-protein binding;	K02176
ENSOARG00000001687	280	151	337	444	398	593	0.569368	-0.812566	0.0012397	0.0165943	down	yes	ARMCX3	PREDICTED: armadillo repeat-containing X-linked protein 3 [Ovis aries]	GO:0034613|cellular protein localization;GO:0045944|positive regulation of transcription from RNA polymerase II promoter;	GO:0031307|integral component of mitochondrial outer membrane;	.	.
ENSOARG00000001695	250	308	225	137	184	153	1.81479	0.859806	0.000954132	0.013863	up	yes	NCF2	PREDICTED: neutrophil cytosol factor 2 isoform X1 [Ovis aries]	.	GO:0005737|cytoplasm;	.	K08010
ENSOARG00000001697	202	162	160	124	128	111	1.56037	0.641885	0.00259861	0.0268306	up	yes	TMEM86B	PREDICTED: lysoplasmalogenase [Ovis aries]	GO:0046485|ether lipid metabolic process;	GO:0005737|cytoplasm;GO:0016021|integral component of membrane;GO:0016020|membrane;	GO:0047408|alkenylglycerophosphocholine hydrolase activity;GO:0047409|alkenylglycerophosphoethanolamine hydrolase activity;	K18575
ENSOARG00000001701	176	157	147	103	86	98	1.81756	0.862001	8.20575e-05	0.00246172	up	yes	ENSOARG00000001701	PREDICTED: BOLA class I histocompatibility antigen, alpha chain BL3-7-like isoform X1 [Ovis aries]	GO:0002474|antigen processing and presentation of peptide antigen via MHC class I;GO:0006955|immune response;	GO:0016021|integral component of membrane;GO:0042612|MHC class I protein complex;	.	.
ENSOARG00000001752	68	51	17	19	9	19	3.19162	1.67429	0.00292151	0.0291443	up	yes	HTRA4	PREDICTED: LOW QUALITY PROTEIN: serine protease HTRA4 [Ovis aries]	GO:0001558|regulation of cell growth;	GO:0005576|extracellular region;	GO:0004252|serine-type endopeptidase activity;	.
ENSOARG00000001755	547	552	527	295	238	262	2.2293	1.15659	2.17183e-10	5.70405e-08	up	yes	ENSOARG00000001755	PREDICTED: complement C4 [Capra hircus]	GO:0006958|complement activation, classical pathway;GO:0006954|inflammatory response;GO:0045087|innate immune response;	GO:0030424|axon;GO:0030054|cell junction;GO:0030425|dendrite;GO:0005615|extracellular space;GO:0045202|synapse;	.	.
ENSOARG00000001757	61	68	58	44	24	34	2.00639	1.0046	0.00333268	0.0319287	up	yes	FOXS1	PREDICTED: forkhead box protein S1-like [Ovis aries musimon]	GO:0001568|blood vessel development;GO:0043433|negative regulation of sequence-specific DNA binding transcription factor activity;GO:0045892|negative regulation of transcription, DNA-templated;GO:0050885|neuromuscular process controlling balance;GO:0040018|positive regulation of multicellular organism growth;GO:0006351|transcription, DNA-templated;	GO:0005634|nucleus;	GO:0003677|DNA binding;GO:0000981|RNA polymerase II transcription factor activity, sequence-specific DNA binding;GO:0043565|sequence-specific DNA binding;GO:0003700|transcription factor activity, sequence-specific DNA binding;	K09412
ENSOARG00000001761	43	62	62	96	187	116	0.455163	-1.13555	0.00112838	0.0155273	down	yes	SLURP1	PREDICTED: secreted Ly-6/uPAR-related protein 1 isoform X1 [Ovis aries]	GO:0001775|cell activation;GO:0007626|locomotory behavior;GO:0030336|negative regulation of cell migration;GO:0008285|negative regulation of cell proliferation;GO:0010839|negative regulation of keratinocyte proliferation;GO:0050884|neuromuscular process controlling posture;	GO:0070062|extracellular exosome;GO:0005576|extracellular region;GO:0005615|extracellular space;	.	.
ENSOARG00000001788	9	15	21	42	36	49	0.385165	-1.37645	0.00127643	0.0169372	down	yes	ENSOARG00000001788	PREDICTED: 2-acylglycerol O-acyltransferase 2-like [Pantholops hodgsonii]	GO:0006651|diacylglycerol biosynthetic process;GO:0006071|glycerol metabolic process;GO:0050892|intestinal absorption;GO:0019432|triglyceride biosynthetic process;	GO:0005783|endoplasmic reticulum;GO:0005789|endoplasmic reticulum membrane;GO:0016021|integral component of membrane;	GO:0003846|2-acylglycerol O-acyltransferase activity;GO:0016407|acetyltransferase activity;	K14457
ENSOARG00000001811	118	199	130	73	80	71	2.21471	1.14712	0.000362378	0.007197	up	yes	TNNI3	Troponin I, cardiac muscle, partial [Bos mutus]	GO:0060048|cardiac muscle contraction;GO:0006874|cellular calcium ion homeostasis;GO:0032780|negative regulation of ATPase activity;GO:0006937|regulation of muscle contraction;GO:0001980|regulation of systemic arterial blood pressure by ischemic conditions;GO:0003009|skeletal muscle contraction;GO:0001570|vasculogenesis;GO:0055010|ventricular cardiac muscle tissue morphogenesis;	GO:0005861|troponin complex;	GO:0019855|calcium channel inhibitor activity;GO:0046872|metal ion binding;	K12044
ENSOARG00000001815	36	34	29	18	12	18	2.24889	1.16921	0.00495023	0.0414551	up	yes	ENSOARG00000001815	PREDICTED: interferon regulatory factor 4-like [Capra hircus]	GO:0071222|cellular response to lipopolysaccharide;GO:0042742|defense response to bacterium;GO:0042832|defense response to protozoan;GO:0006955|immune response;GO:0030099|myeloid cell differentiation;GO:0044130|negative regulation of growth of symbiont in host;GO:0006909|phagocytosis;GO:0032729|positive regulation of interferon-gamma production;GO:0032735|positive regulation of interleukin-12 pro…	GO:0005654|nucleoplasm;GO:0005634|nucleus;	GO:0003677|DNA binding;GO:0000975|regulatory region DNA binding;GO:0003700|transcription factor activity, sequence-specific DNA binding;	K10155
ENSOARG00000001818	145	126	119	71	90	73	1.80504	0.852031	0.000477622	0.00865115	up	yes	ENSOARG00000001818	Chain A, Crystal Structure Of Human Ptip Brct56-Gamma H2ax Complex	GO:0006310|DNA recombination;GO:0006281|DNA repair;GO:0006355|regulation of transcription, DNA-templated;GO:0006351|transcription, DNA-templated;	GO:0016363|nuclear matrix;	.	K14972
ENSOARG00000001824	83	80	73	42	61	40	1.78866	0.838876	0.00598944	0.0472731	up	yes	ENSOARG00000001824	PREDICTED: MICAL-like protein 2 isoform X1, partial [Ovis aries]	GO:0031532|actin cytoskeleton reorganization;GO:0030041|actin filament polymerization;GO:0070830|bicellular tight junction assembly;GO:0032456|endocytic recycling;GO:0031175|neuron projection development;GO:1903955|positive regulation of protein targeting to mitochondrion;GO:0034446|substrate adhesion-dependent cell spreading;	GO:0005923|bicellular tight junction;GO:0005911|cell-cell junction;GO:0005829|cytosol;GO:0043005|neuron projection;GO:0005886|plasma membrane;GO:0055037|recycling endosome;GO:0001725|stress fiber;	GO:0051015|actin filament binding;GO:0031005|filamin binding;GO:0008270|zinc ion binding;	.
ENSOARG00000001851	15	13	18	47	36	39	0.406522	-1.2986	0.000963977	0.0138924	down	yes	FGF1	PREDICTED: fibroblast growth factor 1 isoform X1 [Ovis aries]	GO:0000187|activation of MAPK activity;GO:0032148|activation of protein kinase B activity;GO:0001525|angiogenesis;GO:0060681|branch elongation involved in ureteric bud branching;GO:0030154|cell differentiation;GO:0034605|cellular response to heat;GO:0008543|fibroblast growth factor receptor signaling pathway;GO:0030324|lung development;GO:0072163|mesonephric epithelium development;GO:0001759|orga…	GO:0005938|cell cortex;GO:0005829|cytosol;GO:0005576|extracellular region;GO:0005615|extracellular space;GO:0005654|nucleoplasm;GO:0005578|proteinaceous extracellular matrix;	GO:0005104|fibroblast growth factor receptor binding;GO:0008083|growth factor activity;GO:0008201|heparin binding;GO:0005178|integrin binding;GO:0044548|S100 protein binding;	K18496
ENSOARG00000001873	266	131	255	408	313	429	0.603178	-0.729344	0.00202954	0.0230839	down	yes	WDR48	PREDICTED: WD repeat-containing protein 48 [Capra hircus]	GO:0000724|double-strand break repair via homologous recombination;GO:0048568|embryonic organ development;GO:0048872|homeostasis of number of cells;GO:0035264|multicellular organism growth;GO:0050679|positive regulation of epithelial cell proliferation;GO:0016579|protein deubiquitination;GO:1902525|regulation of protein monoubiquitination;GO:0072520|seminiferous tubule development;GO:0007338|sing…	GO:0005770|late endosome;GO:0005764|lysosome;GO:0005634|nucleus;	.	K15361
ENSOARG00000001878	834	1176	985	561	519	499	2.08835	1.06236	2.94941e-06	0.000186425	up	yes	ENSOARG00000001878	PREDICTED: complement C4 isoform X2 [Bos taurus]	GO:0006958|complement activation, classical pathway;GO:0006954|inflammatory response;GO:0045087|innate immune response;	GO:0030424|axon;GO:0030054|cell junction;GO:0030425|dendrite;GO:0005615|extracellular space;GO:0045202|synapse;	.	.
ENSOARG00000001883	422	315	422	674	645	766	0.598788	-0.739882	2.05464e-07	2.13896e-05	down	yes	NMD3	PREDICTED: 60S ribosomal export protein NMD3 [Ovis aries]	GO:0015031|protein transport;GO:0000055|ribosomal large subunit export from nucleus;	GO:0005737|cytoplasm;GO:0016020|membrane;GO:0005730|nucleolus;GO:0005654|nucleoplasm;GO:0005634|nucleus;	GO:0044822|poly(A) RNA binding;GO:0043023|ribosomal large subunit binding;	K07562
ENSOARG00000001946	105	104	117	192	173	190	0.636745	-0.651211	0.000973142	0.013942	down	yes	ORC5	PREDICTED: origin recognition complex subunit 5 isoform X1 [Ovis aries]	GO:0006260|DNA replication;GO:0006270|DNA replication initiation;GO:0000082|G1/S transition of mitotic cell cycle;	GO:0005737|cytoplasm;GO:0000784|nuclear chromosome, telomeric region;GO:0005664|nuclear origin of replication recognition complex;GO:0005654|nucleoplasm;GO:0005634|nucleus;GO:0000808|origin recognition complex;	GO:0005524|ATP binding;GO:0003688|DNA replication origin binding;GO:0000166|nucleotide binding;	K02607
ENSOARG00000001957	143	94	190	71	56	86	2.14269	1.09942	7.44486e-05	0.00228644	up	yes	ENSOARG00000001957	PREDICTED: fatty acid desaturase 2-like protein FADS2P1 isoform X1, partial [Ovis aries]	GO:0006636|unsaturated fatty acid biosynthetic process;	GO:0005789|endoplasmic reticulum membrane;GO:0016021|integral component of membrane;	GO:0046872|metal ion binding;GO:0016491|oxidoreductase activity;	.
ENSOARG00000001965	3150	4125	2539	1890	2580	1705	1.75339	0.810146	0.00421541	0.037139	up	yes	CARS	PREDICTED: cysteine--tRNA ligase, cytoplasmic [Capra hircus]	GO:0006423|cysteinyl-tRNA aminoacylation;	GO:0005737|cytoplasm;	GO:0005524|ATP binding;GO:0004817|cysteine-tRNA ligase activity;GO:0046872|metal ion binding;GO:0042803|protein homodimerization activity;GO:0000049|tRNA binding;	K01883
ENSOARG00000001968	735	625	769	1186	890	1561	0.635997	-0.652909	0.00124662	0.0166285	down	yes	MFAP5	hypothetical protein, conserved [Babesia bigemina]	GO:0060216|definitive hemopoiesis;	GO:0001527|microfibril;	.	.
ENSOARG00000001970	54	43	75	101	94	140	0.552791	-0.855194	0.00206941	0.0233161	down	yes	FBXO30	PREDICTED: F-box only protein 30 [Ovis aries musimon]	.	.	GO:0061630|ubiquitin protein ligase activity;GO:0008270|zinc ion binding;	K10307
ENSOARG00000001976	119	146	137	44	48	49	3.11636	1.63986	9.41111e-10	1.93729e-07	up	yes	ENSOARG00000001976	PREDICTED: complement C4-like isoform X1, partial [Ovis aries]	GO:0006958|complement activation, classical pathway;GO:0006954|inflammatory response;GO:0045087|innate immune response;	GO:0030424|axon;GO:0030054|cell junction;GO:0030425|dendrite;GO:0005615|extracellular space;GO:0045202|synapse;	.	.
ENSOARG00000001995	3014	3518	2670	2100	2361	1946	1.57596	0.656232	0.00248557	0.0261302	up	yes	ENSOARG00000001995	rCG45607, isoform CRA_c [Rattus norvegicus]	GO:0031532|actin cytoskeleton reorganization;GO:0051693|actin filament capping;	GO:0005829|cytosol;GO:0005886|plasma membrane;GO:0043234|protein complex;GO:0008091|spectrin;	GO:0005509|calcium ion binding;GO:0032403|protein complex binding;GO:0047485|protein N-terminus binding;GO:0030507|spectrin binding;GO:0019905|syntaxin binding;	K06114
ENSOARG00000002004	11	13	13	0	1	3	10.1398	3.34195	0.0006882	0.0111525	up	yes	ENSOARG00000002004	PREDICTED: ficolin-1 isoform X2 [Ovis aries musimon]	GO:0001867|complement activation, lectin pathway;	GO:0005581|collagen trimer;GO:0005576|extracellular region;	GO:0030246|carbohydrate binding;GO:0046872|metal ion binding;	K10104
ENSOARG00000002029	6	4	7	19	23	28	0.261317	-1.93613	0.000647716	0.0106545	down	yes	ENSOARG00000002029	PREDICTED: protein ZGRF1 isoform X1 [Ovis aries]	.	GO:0016021|integral component of membrane;	GO:0008270|zinc ion binding;	.
ENSOARG00000002036	75	104	48	30	8	26	3.98279	1.99378	6.89143e-05	0.00217344	up	yes	GNLY	granulysin precursor [Ovis aries]	GO:0042742|defense response to bacterium;GO:0050832|defense response to fungus;GO:0031640|killing of cells of other organism;GO:0006629|lipid metabolic process;	GO:0005576|extracellular region;	.	.
ENSOARG00000002055	264	257	295	208	163	176	1.61703	0.693349	0.000241212	0.00525664	up	yes	FOXP4	PREDICTED: forkhead box protein P4 isoform X4 [Ovis aries musimon]	GO:0006351|transcription, DNA-templated;	GO:0005634|nucleus;	GO:0046872|metal ion binding;GO:0000981|RNA polymerase II transcription factor activity, sequence-specific DNA binding;GO:0043565|sequence-specific DNA binding;	K09409
ENSOARG00000002110	122	59	154	205	186	229	0.572084	-0.805701	0.00388436	0.0351482	down	yes	ENSOARG00000002110	PREDICTED: intraflagellar transport protein 80 homolog isoform X1 [Ovis aries]	GO:0060349|bone morphogenesis;GO:0002062|chondrocyte differentiation;GO:0042384|cilium assembly;GO:0050680|negative regulation of epithelial cell proliferation;GO:2000051|negative regulation of non-canonical Wnt signaling pathway;GO:0035058|nonmotile primary cilium assembly;GO:0001649|osteoblast differentiation;GO:0045880|positive regulation of smoothened signaling pathway;GO:0007224|smoothened s…	GO:0005813|centrosome;GO:0097542|ciliary tip;GO:0005929|cilium;GO:0005737|cytoplasm;GO:0030992|intraciliary transport particle B;GO:0072372|primary cilium;	.	.
ENSOARG00000002113	189	139	170	92	92	79	2.03632	1.02596	1.44035e-06	0.000108083	up	yes	ENSOARG00000002113	PREDICTED: phosphatidylserine synthase 2 [Bubalus bubalis]	GO:0006659|phosphatidylserine biosynthetic process;	GO:0005789|endoplasmic reticulum membrane;GO:0016021|integral component of membrane;GO:0005622|intracellular;GO:0016020|membrane;	GO:0003882|CDP-diacylglycerol-serine O-phosphatidyltransferase activity;	K08730
ENSOARG00000002128	96	52	109	177	153	189	0.527727	-0.922137	0.000220442	0.00487371	down	yes	TMEM168	PREDICTED: transmembrane protein 168 [Ovis aries musimon]	.	GO:0016021|integral component of membrane;GO:0030133|transport vesicle;	.	.
ENSOARG00000002132	141	173	114	71	89	65	2.09024	1.06367	0.000453031	0.00834674	up	yes	ATP2A1	PREDICTED: sarcoplasmic/endoplasmic reticulum calcium ATPase 1 isoform X1 [Ovis aries]	GO:0006874|cellular calcium ion homeostasis;	GO:0005887|integral component of plasma membrane;GO:0033017|sarcoplasmic reticulum membrane;	GO:0005524|ATP binding;GO:0005388|calcium-transporting ATPase activity;GO:0046872|metal ion binding;	K05853
ENSOARG00000002145	391	234	437	641	521	728	0.600017	-0.736925	0.000406806	0.00778408	down	yes	DYNC1LI2	PREDICTED: cytoplasmic dynein 1 light intermediate chain 2 [Capra hircus]	GO:0051642|centrosome localization;GO:0000226|microtubule cytoskeleton organization;GO:0007018|microtubule-based movement;GO:0006810|transport;	GO:0005813|centrosome;GO:0005737|cytoplasm;GO:0005868|cytoplasmic dynein complex;GO:0016020|membrane;GO:0005874|microtubule;	GO:0005524|ATP binding;GO:0003777|microtubule motor activity;	K10416
ENSOARG00000002146	127	90	118	216	215	158	0.609326	-0.714715	0.00194438	0.0223201	down	yes	C11orf54	PREDICTED: ester hydrolase C11orf54 homolog [Ovis aries]	.	GO:0070062|extracellular exosome;GO:0005634|nucleus;	GO:0016788|hydrolase activity, acting on ester bonds;GO:0008270|zinc ion binding;	.
ENSOARG00000002182	111	104	133	17	17	8	8.92362	3.15763	1.73453e-19	1.65138e-16	up	yes	GPRASP1	PREDICTED: LOW QUALITY PROTEIN: G-protein coupled receptor-associated sorting protein 1 [Ovis aries]	GO:0008333|endosome to lysosome transport;GO:1990172|G-protein coupled receptor catabolic process;	GO:0005737|cytoplasm;	.	.
ENSOARG00000002264	282	335	309	179	228	170	1.74986	0.807238	0.000534971	0.0093885	up	yes	RAD54L	PREDICTED: DNA repair and recombination protein RAD54-like isoform X2 [Ovis aries]	GO:0006974|cellular response to DNA damage stimulus;GO:0051276|chromosome organization;GO:0008340|determination of adult lifespan;GO:0006302|double-strand break repair;GO:0000724|double-strand break repair via homologous recombination;GO:0042493|response to drug;GO:0010212|response to ionizing radiation;	GO:0005654|nucleoplasm;	GO:0036310|annealing helicase activity;GO:0005524|ATP binding;GO:0003677|DNA binding;GO:0004386|helicase activity;	K10875
ENSOARG00000002311	997	879	1354	642	616	729	1.74998	0.807341	1.86005e-06	0.000132403	up	yes	SERPINB1	PREDICTED: leukocyte elastase inhibitor [Pantholops hodgsonii]	.	GO:0005737|cytoplasm;GO:0005615|extracellular space;	GO:0004867|serine-type endopeptidase inhibitor activity;	K13963
ENSOARG00000002320	128	107	111	52	40	42	2.79511	1.48291	8.65177e-09	1.40205e-06	up	yes	LSMEM1	PREDICTED: leucine-rich single-pass membrane protein 1 isoform X1 [Ovis aries]	.	GO:0016021|integral component of membrane;	.	.
ENSOARG00000002327	5047	4314	3958	3022	3319	2429	1.64383	0.717059	0.000306375	0.00629825	up	yes	ATG9B	PREDICTED: autophagy-related protein 9B isoform X3 [Ovis aries musimon]	GO:0000045|autophagosome assembly;GO:0044805|late nucleophagy;GO:0000422|mitophagy;GO:0034727|piecemeal microautophagy of nucleus;GO:0034497|protein localization to pre-autophagosomal structure;	GO:0005776|autophagosome;GO:0000421|autophagosome membrane;GO:0031410|cytoplasmic vesicle;GO:0016021|integral component of membrane;GO:0000407|pre-autophagosomal structure;	.	K17907
ENSOARG00000002330	108	154	97	80	58	75	1.86983	0.902909	0.00444797	0.0386625	up	yes	GPT	PREDICTED: alanine aminotransferase 1 isoform X1 [Ovis aries]	GO:0009058|biosynthetic process;GO:0042853|L-alanine catabolic process;	GO:0005737|cytoplasm;GO:0070062|extracellular exosome;GO:0005615|extracellular space;	GO:0004021|L-alanine:2-oxoglutarate aminotransferase activity;GO:0030170|pyridoxal phosphate binding;	K00814
ENSOARG00000002359	262	124	306	438	349	518	0.561923	-0.831555	0.00210887	0.0236208	down	yes	SFRP1	PREDICTED: secreted frizzled-related protein 1 isoform X1 [Ovis aries]	GO:0030036|actin cytoskeleton organization;GO:0060070|canonical Wnt signaling pathway;GO:0007275|multicellular organismal development;GO:0035567|non-canonical Wnt signaling pathway;GO:0001954|positive regulation of cell-matrix adhesion;GO:0051894|positive regulation of focal adhesion assembly;GO:0043547|positive regulation of GTPase activity;GO:0051496|positive regulation of stress fiber assembly…	GO:0005615|extracellular space;GO:0016021|integral component of membrane;GO:0005886|plasma membrane;	GO:0005109|frizzled binding;GO:0004930|G-protein coupled receptor activity;GO:0042813|Wnt-activated receptor activity;GO:0017147|Wnt-protein binding;	K02166
ENSOARG00000002374	79	88	68	44	53	46	1.79596	0.844759	0.00478827	0.040635	up	yes	ENSOARG00000002374	START domain containing 10, partial [Mus musculus]	GO:0032782|bile acid secretion;GO:0015914|phospholipid transport;GO:0035360|positive regulation of peroxisome proliferator activated receptor signaling pathway;	GO:0005829|cytosol;GO:0046581|intercellular canaliculus;GO:0016020|membrane;GO:0005902|microvillus;GO:0031514|motile cilium;	GO:0008289|lipid binding;GO:0005215|transporter activity;	.
ENSOARG00000002376	935	547	991	1737	1447	2219	0.489149	-1.03165	1.00573e-06	8.02106e-05	down	yes	POF1B	PREDICTED: protein POF1B [Ovis aries]	.	GO:0005923|bicellular tight junction;GO:0030057|desmosome;	.	.
ENSOARG00000002417	711	397	738	1041	884	1273	0.615721	-0.69965	0.000905705	0.0134601	down	yes	ENSOARG00000002417	PREDICTED: nuclear receptor coactivator 4 isoform X2 [Ovis aries]	GO:0030521|androgen receptor signaling pathway;GO:0008584|male gonad development;GO:0045893|positive regulation of transcription, DNA-templated;GO:0006622|protein targeting to lysosome;GO:0006351|transcription, DNA-templated;	GO:0044754|autolysosome;GO:0005634|nucleus;	GO:0050681|androgen receptor binding;GO:0003713|transcription coactivator activity;	K09289
ENSOARG00000002424	1520	1275	1439	1002	1066	880	1.54916	0.631486	4.36449e-05	0.0015792	up	yes	MAN2C1	PREDICTED: alpha-mannosidase 2C1 isoform X1 [Ovis aries]	GO:0006013|mannose metabolic process;GO:0009313|oligosaccharide catabolic process;GO:0006517|protein deglycosylation;	GO:0005829|cytosol;GO:0005773|vacuole;	GO:0004559|alpha-mannosidase activity;GO:0030246|carbohydrate binding;GO:0008270|zinc ion binding;	K01191
ENSOARG00000002466	3	0	4	35	37	28	0.0742507	-3.75145	1.28426e-07	1.44596e-05	down	yes	ENSOARG00000002466	PREDICTED: very-long-chain enoyl-CoA reductase, partial [Oryctolagus cuniculus]	GO:0030497|fatty acid elongation;GO:0035338|long-chain fatty-acyl-CoA biosynthetic process;GO:0042761|very long-chain fatty acid biosynthetic process;	GO:0005783|endoplasmic reticulum;GO:0005789|endoplasmic reticulum membrane;GO:0030176|integral component of endoplasmic reticulum membrane;GO:0005634|nucleus;	GO:0017099|very-long-chain-acyl-CoA dehydrogenase activity;	K10258
ENSOARG00000002469	56	45	54	0	2	3	33.4992	5.06606	5.37996e-12	2.04882e-09	up	yes	ENSOARG00000002469	PREDICTED: very-long-chain enoyl-CoA reductase, partial [Oryctolagus cuniculus]	GO:0030497|fatty acid elongation;GO:0035338|long-chain fatty-acyl-CoA biosynthetic process;GO:0042761|very long-chain fatty acid biosynthetic process;	GO:0005783|endoplasmic reticulum;GO:0005789|endoplasmic reticulum membrane;GO:0030176|integral component of endoplasmic reticulum membrane;GO:0005634|nucleus;	GO:0017099|very-long-chain-acyl-CoA dehydrogenase activity;	K10258
ENSOARG00000002508	380	452	342	196	279	171	1.98747	0.990933	0.000335356	0.00680223	up	yes	ENSOARG00000002508	PREDICTED: LOW QUALITY PROTEIN: taperin isoform X1 [Ovis aries]	GO:0007605|sensory perception of sound;	GO:0032420|stereocilium;	.	.
ENSOARG00000002525	123	93	100	69	73	73	1.58682	0.666142	0.00450603	0.038956	up	yes	MAPK8IP1	PREDICTED: C-Jun-amino-terminal kinase-interacting protein 1 isoform X2 [Ovis aries musimon]	GO:0007258|JUN phosphorylation;GO:0043066|negative regulation of apoptotic process;GO:2001243|negative regulation of intrinsic apoptotic signaling pathway;GO:0046329|negative regulation of JNK cascade;GO:0043508|negative regulation of JUN kinase activity;GO:0046328|regulation of JNK cascade;GO:0006355|regulation of transcription, DNA-templated;GO:0007165|signal transduction;GO:0016192|vesicle-med…	GO:0044295|axonal growth cone;GO:0044297|cell body;GO:0005737|cytoplasm;GO:0005829|cytosol;GO:0044294|dendritic growth cone;GO:0044302|dentate gyrus mossy fiber;GO:0005789|endoplasmic reticulum membrane;GO:0031966|mitochondrial membrane;GO:0005634|nucleus;GO:0048471|perinuclear region of cytoplasm;GO:0045202|synapse;	GO:0042802|identical protein binding;GO:0008432|JUN kinase binding;GO:0019894|kinesin binding;GO:0005078|MAP-kinase scaffold activity;GO:0031434|mitogen-activated protein kinase kinase binding;GO:0031435|mitogen-activated protein kinase kinase kinase binding;GO:0019901|protein kinase binding;	K04434
ENSOARG00000002528	69	58	39	14	13	20	3.86341	1.94987	2.24082e-06	0.000149058	up	yes	TTYH1	PREDICTED: LOW QUALITY PROTEIN: protein tweety homolog 1 isoform X1 [Ovis aries]	GO:0007155|cell adhesion;	GO:0034707|chloride channel complex;GO:0005886|plasma membrane;	GO:0005254|chloride channel activity;	.
ENSOARG00000002535	308	254	274	116	115	101	2.7202	1.44371	5.67372e-14	2.88093e-11	up	yes	SLC34A3	PREDICTED: sodium-dependent phosphate transport protein 2C isoform X4 [Ovis aries musimon]	GO:0030643|cellular phosphate ion homeostasis;GO:0006817|phosphate ion transport;GO:0006814|sodium ion transport;	GO:0016324|apical plasma membrane;GO:0005903|brush border;GO:0031526|brush border membrane;GO:0005737|cytoplasm;GO:0016021|integral component of membrane;GO:0005886|plasma membrane;GO:0031982|vesicle;	GO:0005315|inorganic phosphate transmembrane transporter activity;GO:0015321|sodium-dependent phosphate transmembrane transporter activity;GO:0005436|sodium:phosphate symporter activity;	K14683
ENSOARG00000002551	212	181	245	421	403	469	0.532497	-0.909156	1.2926e-08	1.93041e-06	down	yes	ENSOARG00000002551	Chain A, Crystal Structure Of The U-Box Domain Of Human E4b Ubiquitin Ligase In Complex With Ubch5c E2 Ubiquitin Conjugating Enzyme	GO:0006915|apoptotic process;GO:0006281|DNA repair;GO:1903955|positive regulation of protein targeting to mitochondrion;GO:0043161|proteasome-mediated ubiquitin-dependent protein catabolic process;GO:0051865|protein autoubiquitination;GO:0070979|protein K11-linked ubiquitination;GO:0070936|protein K48-linked ubiquitination;GO:0006513|protein monoubiquitination;GO:0000209|protein polyubiquitinatio…	GO:0010008|endosome membrane;GO:0070062|extracellular exosome;GO:0005886|plasma membrane;	GO:0005524|ATP binding;GO:0061631|ubiquitin conjugating enzyme activity;GO:0004842|ubiquitin-protein transferase activity;	K06689
ENSOARG00000002553	485	544	388	269	319	307	1.73994	0.799037	0.000604957	0.0101861	up	yes	ENSOARG00000002553	PREDICTED: stabilin-1 isoform X2 [Ovis aries musimon]	GO:0007155|cell adhesion;GO:0007267|cell-cell signaling;GO:0042742|defense response to bacterium;GO:0006954|inflammatory response;GO:0016525|negative regulation of angiogenesis;GO:0006898|receptor-mediated endocytosis;	GO:0030666|endocytic vesicle membrane;GO:0005887|integral component of plasma membrane;GO:0005886|plasma membrane;	GO:0005509|calcium ion binding;GO:0005540|hyaluronic acid binding;GO:0030169|low-density lipoprotein particle binding;GO:0005041|low-density lipoprotein receptor activity;GO:0015035|protein disulfide oxidoreductase activity;GO:0005044|scavenger receptor activity;	K19020
ENSOARG00000002590	4040	5130	3855	3056	3284	2993	1.53696	0.620079	0.0043034	0.0377231	up	yes	SPP1	osteopontin precursor [Ovis aries]	GO:0031214|biomineral tissue development;GO:0007155|cell adhesion;GO:0001503|ossification;	GO:0005615|extracellular space;	.	K06250
ENSOARG00000002594	35	21	48	76	67	88	0.481063	-1.0557	0.000959304	0.013863	down	yes	CHM	PREDICTED: rab proteins geranylgeranyltransferase component A 1 [Ovis aries]	GO:0018344|protein geranylgeranylation;GO:0006612|protein targeting to membrane;GO:0042981|regulation of apoptotic process;GO:0007264|small GTPase mediated signal transduction;GO:0007601|visual perception;	GO:0005829|cytosol;GO:0005968|Rab-protein geranylgeranyltransferase complex;	GO:0005092|GDP-dissociation inhibitor activity;GO:0005096|GTPase activator activity;GO:0016491|oxidoreductase activity;GO:0004663|Rab geranylgeranyltransferase activity;GO:0017137|Rab GTPase binding;	.
ENSOARG00000002611	180	159	176	268	273	296	0.666174	-0.586029	0.000514268	0.00910912	down	yes	ENSOARG00000002611	PREDICTED: ATP synthase mitochondrial F1 complex assembly factor 1 isoform X1 [Capra hircus]	GO:0033615|mitochondrial proton-transporting ATP synthase complex assembly;	GO:0005739|mitochondrion;	.	K07555
ENSOARG00000002620	79	95	83	167	200	168	0.52371	-0.933161	0.000137707	0.0035434	down	yes	CES2	PREDICTED: cocaine esterase [Ovis aries]	GO:0009056|catabolic process;GO:0006805|xenobiotic metabolic process;	GO:0005783|endoplasmic reticulum;GO:0005788|endoplasmic reticulum lumen;GO:0005615|extracellular space;	GO:0052689|carboxylic ester hydrolase activity;GO:0047374|methylumbelliferyl-acetate deacetylase activity;	K03927
ENSOARG00000002636	209	196	202	136	108	123	1.79604	0.844818	2.43111e-05	0.00103156	up	yes	CES3	PREDICTED: carboxylesterase 3 isoform X1 [Ovis aries]	.	GO:0005788|endoplasmic reticulum lumen;	GO:0052689|carboxylic ester hydrolase activity;	K15743
ENSOARG00000002649	3960	3724	4004	2661	2654	2644	1.59327	0.671995	1.86325e-07	1.99879e-05	up	yes	ACAD9	PREDICTED: acyl-CoA dehydrogenase family member 9, mitochondrial isoform X2 [Ovis aries musimon]	GO:0033539|fatty acid beta-oxidation using acyl-CoA dehydrogenase;GO:0055088|lipid homeostasis;GO:0032981|mitochondrial respiratory chain complex I assembly;	GO:0030425|dendrite;GO:0005739|mitochondrion;GO:0005634|nucleus;	GO:0003995|acyl-CoA dehydrogenase activity;GO:0009055|electron carrier activity;GO:0000062|fatty-acyl-CoA binding;GO:0050660|flavin adenine dinucleotide binding;GO:0052890|oxidoreductase activity, acting on the CH-CH group of donors, with a flavin as acceptor;	K15980
ENSOARG00000002685	148	45	192	313	229	417	0.420941	-1.24831	0.00131394	0.0172545	down	yes	MBNL2	PREDICTED: muscleblind-like protein 2 isoform X2 [Sus scrofa]	GO:0006397|mRNA processing;GO:0000381|regulation of alternative mRNA splicing, via spliceosome;GO:0008380|RNA splicing;	GO:0005737|cytoplasm;GO:0005634|nucleus;	GO:0046872|metal ion binding;GO:0044822|poly(A) RNA binding;	K14943
ENSOARG00000002706	83	60	92	172	186	194	0.457262	-1.12891	8.86791e-08	1.08068e-05	down	yes	ENTPD3	PREDICTED: ectonucleoside triphosphate diphosphohydrolase 3 [Ovis aries]	GO:0009134|nucleoside diphosphate catabolic process;GO:0009143|nucleoside triphosphate catabolic process;	GO:0016021|integral component of membrane;GO:0005886|plasma membrane;	GO:0005524|ATP binding;GO:0017110|nucleoside-diphosphatase activity;GO:0017111|nucleoside-triphosphatase activity;	K01510
ENSOARG00000002713	133	87	162	236	193	238	0.612485	-0.707254	0.00136872	0.0176992	down	yes	MSANTD4	PREDICTED: myb/SANT-like DNA-binding domain-containing protein 4 [Ovis aries]	.	GO:0005634|nucleus;	GO:0003677|DNA binding;	.
ENSOARG00000002722	305	285	384	276	177	215	1.57543	0.655748	0.00242386	0.025802	up	yes	ENSOARG00000002722	PREDICTED: complement C4-like [Capra hircus]	GO:0006958|complement activation, classical pathway;GO:0006954|inflammatory response;GO:0045087|innate immune response;	GO:0030424|axon;GO:0030054|cell junction;GO:0030425|dendrite;GO:0005615|extracellular space;GO:0045202|synapse;	.	.
ENSOARG00000002740	292	259	245	161	165	139	1.85558	0.891873	1.1156e-05	0.000560857	up	yes	HSF4	PREDICTED: heat shock factor protein 4 isoform X4 [Ovis aries musimon]	GO:0006357|regulation of transcription from RNA polymerase II promoter;GO:0006351|transcription, DNA-templated;	GO:0005634|nucleus;	GO:0043565|sequence-specific DNA binding;GO:0003700|transcription factor activity, sequence-specific DNA binding;	K09417
ENSOARG00000002744	31	25	29	13	9	17	2.36237	1.24023	0.00532595	0.0435248	up	yes	ENSOARG00000002744	PREDICTED: LOW QUALITY PROTEIN: apolipoprotein L3-like isoform X1, partial [Ovis aries]	GO:0006954|inflammatory response;GO:0042157|lipoprotein metabolic process;GO:0043123|positive regulation of I-kappaB kinase/NF-kappaB signaling;	GO:0005737|cytoplasm;GO:0005576|extracellular region;GO:0016020|membrane;	GO:0008289|lipid binding;GO:0005319|lipid transporter activity;GO:0004871|signal transducer activity;	K14480
ENSOARG00000002756	110	149	118	62	62	85	1.98989	0.992688	0.000551206	0.00957414	up	yes	NOL3	PREDICTED: nucleolar protein 3 isoform X1 [Pantholops hodgsonii]	GO:0071456|cellular response to hypoxia;GO:0097340|inhibition of cysteine-type endopeptidase activity;GO:0006397|mRNA processing;GO:0045445|myoblast differentiation;GO:0043066|negative regulation of apoptotic process;GO:0043154|negative regulation of cysteine-type endopeptidase activity involved in apoptotic process;GO:0051481|negative regulation of cytosolic calcium ion concentration;GO:1903073|…	GO:0005737|cytoplasm;GO:0016020|membrane;GO:0005739|mitochondrion;GO:0016529|sarcoplasmic reticulum;	GO:0089720|caspase binding;GO:0035877|death effector domain binding;GO:0019900|kinase binding;GO:0046872|metal ion binding;GO:0019902|phosphatase binding;	.
ENSOARG00000002779	341	177	414	597	432	681	0.578862	-0.788709	0.00276797	0.0281848	down	yes	EDEM3	PREDICTED: LOW QUALITY PROTEIN: ER degradation-enhancing alpha-mannosidase-like protein 3 isoform X1 [Ovis aries]	GO:1904380|endoplasmic reticulum mannose trimming;GO:0030968|endoplasmic reticulum unfolded protein response;GO:0030433|ER-associated ubiquitin-dependent protein catabolic process;GO:1904382|mannose trimming involved in glycoprotein ERAD pathway;GO:0006491|N-glycan processing;	GO:0005783|endoplasmic reticulum;GO:0005788|endoplasmic reticulum lumen;GO:0044322|endoplasmic reticulum quality control compartment;GO:0016020|membrane;	GO:0004559|alpha-mannosidase activity;GO:0005509|calcium ion binding;GO:0004569|glycoprotein endo-alpha-1,2-mannosidase activity;GO:0004571|mannosyl-oligosaccharide 1,2-alpha-mannosidase activity;	K10086
ENSOARG00000002841	61	23	63	103	90	111	0.51167	-0.966714	0.00293895	0.02928	down	yes	NUP43	PREDICTED: nucleoporin Nup43 isoform X2 [Ovis aries]	GO:0051301|cell division;GO:0031047|gene silencing by RNA;GO:0075733|intracellular transport of virus;GO:0007067|mitotic nuclear division;GO:0007077|mitotic nuclear envelope disassembly;GO:0006406|mRNA export from nucleus;GO:0016925|protein sumoylation;GO:0015031|protein transport;GO:1900034|regulation of cellular response to heat;GO:0010827|regulation of glucose transport;GO:0007062|sister chrom…	GO:0000777|condensed chromosome kinetochore;GO:0005829|cytosol;GO:0005635|nuclear envelope;GO:0031080|nuclear pore outer ring;	.	K14305
ENSOARG00000002846	845	793	661	434	289	476	2.10286	1.07235	2.79422e-06	0.000180358	up	yes	IGHM	PREDICTED: LOW QUALITY PROTEIN: Ig mu chain C region secreted form isoform X1 [Ovis aries]	.	GO:0005576|extracellular region;	GO:0003823|antigen binding;	.
ENSOARG00000002848	848	933	830	487	608	464	1.82593	0.868632	3.35112e-05	0.00130891	up	yes	PLEKHH3	PREDICTED: pleckstrin homology domain-containing family H member 3 [Condylura cristata]	GO:0007165|signal transduction;	GO:0005856|cytoskeleton;GO:0005615|extracellular space;	.	.
ENSOARG00000002849	745	822	563	460	507	450	1.6515	0.723776	0.0019924	0.0228026	up	yes	ENSOARG00000002849	PREDICTED: LOW QUALITY PROTEIN: pancreatic progenitor cell differentiation and proliferation factor-like [Pantholops hodgsonii]	GO:0001708|cell fate specification;GO:0031017|exocrine pancreas development;	.	.	.
ENSOARG00000002851	89	58	57	4	6	9	11.602	3.5363	5.95377e-14	2.92561e-11	up	yes	CYP4B1	PREDICTED: cytochrome P450 4B1 [Ovis aries]	GO:0018879|biphenyl metabolic process;GO:0042738|exogenous drug catabolic process;GO:0018917|fluorene metabolic process;	GO:0005789|endoplasmic reticulum membrane;GO:0031090|organelle membrane;	GO:0070330|aromatase activity;GO:0008144|drug binding;GO:0018585|fluorene oxygenase activity;GO:0020037|heme binding;GO:0005506|iron ion binding;GO:0015643|toxic substance binding;	K07426
ENSOARG00000002855	103	78	130	47	41	38	2.64291	1.40213	3.69888e-07	3.45675e-05	up	yes	ENSOARG00000002855	PREDICTED: LOW QUALITY PROTEIN: proline-rich protein 36 [Ovis aries]	GO:0046716|muscle cell cellular homeostasis;GO:0006493|protein O-linked glycosylation;GO:0035269|protein O-linked mannosylation;	GO:0000139|Golgi membrane;GO:0016021|integral component of membrane;	GO:0015020|glucuronosyltransferase activity;GO:0030145|manganese ion binding;GO:0035252|UDP-xylosyltransferase activity;GO:0042285|xylosyltransferase activity;	.
ENSOARG00000002857	47	52	58	11	8	13	5.34168	2.41729	4.17787e-09	7.31512e-07	up	yes	ENSOARG00000002857	PREDICTED: uncharacterized protein LOC105603599 isoform X2 [Ovis aries musimon]	GO:0006471|protein ADP-ribosylation;	GO:0005576|extracellular region;GO:0016020|membrane;	GO:0003956|NAD(P)+-protein-arginine ADP-ribosyltransferase activity;	.
ENSOARG00000002874	122	62	85	40	37	44	2.37758	1.24949	3.50953e-05	0.00135002	up	yes	ENSOARG00000002874	PREDICTED: zinc finger protein 2 homolog [Capra hircus]	GO:0030097|hemopoiesis;GO:0006355|regulation of transcription, DNA-templated;GO:0006351|transcription, DNA-templated;	GO:0005634|nucleus;	GO:0003677|DNA binding;GO:0046872|metal ion binding;	K09228
ENSOARG00000002875	1	2	0	82	61	57	0.016255	-5.94297	4.81097e-11	1.49562e-08	down	yes	ENSOARG00000002875	PREDICTED: BOLA class I histocompatibility antigen, alpha chain BL3-7-like [Ovis aries]	GO:0002474|antigen processing and presentation of peptide antigen via MHC class I;GO:0006955|immune response;	GO:0016021|integral component of membrane;GO:0042612|MHC class I protein complex;	.	.
ENSOARG00000002902	319	243	292	208	164	209	1.58736	0.666631	0.00016252	0.00394843	up	yes	ENSOARG00000002902	PREDICTED: LOW QUALITY PROTEIN: protein odd-skipped-related 2 [Equus caballus]	GO:0060349|bone morphogenesis;GO:0030154|cell differentiation;GO:0002062|chondrocyte differentiation;GO:0009790|embryo development;GO:0042733|embryonic digit morphogenesis;GO:0035115|embryonic forelimb morphogenesis;GO:0035116|embryonic hindlimb morphogenesis;GO:0072498|embryonic skeletal joint development;GO:0060272|embryonic skeletal joint morphogenesis;GO:0036023|embryonic skeletal limb joint …	GO:0005634|nucleus;	GO:0046872|metal ion binding;GO:0000977|RNA polymerase II regulatory region sequence-specific DNA binding;GO:0043565|sequence-specific DNA binding;GO:0001228|transcriptional activator activity, RNA polymerase II transcription regulatory region sequence-specific binding;	K09215
ENSOARG00000002913	9	25	14	2	5	6	4.15111	2.0535	0.00640639	0.049431	up	yes	PON1	PREDICTED: serum paraoxonase/arylesterase 1 [Ovis aries]	GO:0019439|aromatic compound catabolic process;GO:0046395|carboxylic acid catabolic process;GO:0008203|cholesterol metabolic process;GO:0046434|organophosphate catabolic process;GO:0046470|phosphatidylcholine metabolic process;GO:0051099|positive regulation of binding;GO:0010875|positive regulation of cholesterol efflux;GO:0032411|positive regulation of transporter activity;GO:0009605|response to…	GO:0072562|blood microparticle;GO:0070062|extracellular exosome;GO:0005576|extracellular region;GO:0005615|extracellular space;GO:0034364|high-density lipoprotein particle;GO:0043231|intracellular membrane-bounded organelle;GO:0034366|spherical high-density lipoprotein particle;	GO:0004063|aryldialkylphosphatase activity;GO:0004064|arylesterase activity;GO:0005509|calcium ion binding;GO:0005543|phospholipid binding;GO:0042803|protein homodimerization activity;	K01045
ENSOARG00000002923	333	218	305	428	409	564	0.657275	-0.605431	0.00109827	0.0152229	down	yes	TIPARP	PREDICTED: TCDD-inducible poly [ADP-ribose] polymerase [Ovis aries]	GO:0008209|androgen metabolic process;GO:0071407|cellular response to organic cyclic compound;GO:0008210|estrogen metabolic process;GO:0060325|face morphogenesis;GO:0008585|female gonad development;GO:0030097|hemopoiesis;GO:0001822|kidney development;GO:0044236|multicellular organismal metabolic process;GO:0010629|negative regulation of gene expression;GO:0006807|nitrogen compound metabolic proce…	GO:0005634|nucleus;	GO:0035326|enhancer binding;GO:0046872|metal ion binding;GO:0003950|NAD+ ADP-ribosyltransferase activity;	K15259
ENSOARG00000002942	71	74	101	209	141	242	0.45137	-1.14762	1.39828e-05	0.00067405	down	yes	ENSOARG00000002942	PREDICTED: apolipoprotein R-like [Ovis aries]	GO:0006958|complement activation, classical pathway;GO:0045087|innate immune response;GO:0045959|negative regulation of complement activation, classical pathway;GO:0045732|positive regulation of protein catabolic process;GO:0030449|regulation of complement activation;GO:1903027|regulation of opsonization;	GO:0072562|blood microparticle;GO:0005576|extracellular region;GO:0005615|extracellular space;GO:0044216|other organism cell;GO:0005886|plasma membrane;	GO:0044822|poly(A) RNA binding;	K04002
ENSOARG00000002976	275	359	248	176	228	172	1.6853	0.753005	0.00568644	0.045448	up	yes	ENSOARG00000002976	PREDICTED: ladinin-1 [Capra hircus]	.	GO:0005604|basement membrane;GO:0005913|cell-cell adherens junction;GO:0070062|extracellular exosome;	GO:0098641|cadherin binding involved in cell-cell adhesion;GO:0005198|structural molecule activity;	.
ENSOARG00000002985	35	23	34	491	252	526	0.0783474	-3.67397	5.59294e-31	2.83991e-27	down	yes	ENSOARG00000002985	PREDICTED: SLA class II histocompatibility antigen, DQ haplotype D alpha chain-like isoform X1 [Ovis aries]	GO:0002504|antigen processing and presentation of peptide or polysaccharide antigen via MHC class II;GO:0006955|immune response;	GO:0016021|integral component of membrane;GO:0042613|MHC class II protein complex;	.	.
ENSOARG00000003024	202	310	186	49	72	64	4.19295	2.06797	3.49538e-10	8.43129e-08	up	yes	TSSC4	PREDICTED: protein TSSC4, partial [Ovis aries]	GO:0007166|cell surface receptor signaling pathway;GO:0090002|establishment of protein localization to plasma membrane;GO:0045747|positive regulation of Notch signaling pathway;	GO:0005887|integral component of plasma membrane;	.	.
ENSOARG00000003041	273	299	221	156	197	152	1.71815	0.780854	0.00193244	0.0222501	up	yes	TFPT	TCF3 fusion partner like protein [Myotis brandtii]	GO:0006915|apoptotic process;GO:0006310|DNA recombination;GO:0006281|DNA repair;GO:0008584|male gonad development;GO:0043065|positive regulation of apoptotic process;GO:0006355|regulation of transcription, DNA-templated;GO:0006351|transcription, DNA-templated;	GO:0005737|cytoplasm;GO:0005634|nucleus;	GO:0003677|DNA binding;GO:0046982|protein heterodimerization activity;GO:0019901|protein kinase binding;	K11670
ENSOARG00000003043	183	114	189	245	252	285	0.665089	-0.58838	0.00257703	0.0267254	down	yes	GTF2H3	general transcription factor IIH subunit 3 [Bos taurus]	GO:0006289|nucleotide-excision repair;GO:0070816|phosphorylation of RNA polymerase II C-terminal domain;GO:0006366|transcription from RNA polymerase II promoter;	GO:0000439|core TFIIH complex;GO:0005675|holo TFIIH complex;	GO:0003684|damaged DNA binding;GO:0046872|metal ion binding;GO:0008135|translation factor activity, RNA binding;	K03143
ENSOARG00000003044	54	89	94	38	41	50	2.01577	1.01133	0.00285559	0.0286934	up	yes	ACTA1	PREDICTED: actin, alpha skeletal muscle [Cricetulus griseus]	GO:0016049|cell growth;GO:0090131|mesenchyme migration;GO:0010628|positive regulation of gene expression;GO:0009991|response to extracellular stimulus;GO:0010226|response to lithium ion;GO:0009612|response to mechanical stimulus;GO:0048545|response to steroid hormone;GO:0043503|skeletal muscle fiber adaptation;GO:0048741|skeletal muscle fiber development;GO:0030240|skeletal muscle thin filament a…	GO:0005884|actin filament;GO:0072562|blood microparticle;GO:0044297|cell body;GO:0005737|cytoplasm;GO:0070062|extracellular exosome;GO:0030175|filopodium;GO:0030027|lamellipodium;GO:0001725|stress fiber;GO:0005865|striated muscle thin filament;	GO:0005524|ATP binding;	K10354
ENSOARG00000003055	114	108	57	35	19	43	3.18366	1.67069	4.19664e-05	0.00154788	up	yes	AGT	PREDICTED: angiotensinogen [Ovis aries]	GO:0003081|regulation of systemic arterial blood pressure by renin-angiotensin;GO:0042310|vasoconstriction;	GO:0005615|extracellular space;	.	.
ENSOARG00000003079	62	57	55	34	27	27	2.14525	1.10115	0.000550927	0.00957414	up	yes	CARMIL2	PREDICTED: LOW QUALITY PROTEIN: leucine-rich repeat-containing protein 16C [Pantholops hodgsonii]	GO:0051639|actin filament network formation;GO:0007163|establishment or maintenance of cell polarity;GO:0061339|establishment or maintenance of monopolar cell polarity;GO:0030011|maintenance of cell polarity;GO:2000813|negative regulation of barbed-end actin filament capping;GO:0030335|positive regulation of cell migration;GO:0090091|positive regulation of extracellular matrix disassembly;GO:0010…	GO:0015629|actin cytoskeleton;GO:0031252|cell leading edge;GO:0005737|cytoplasm;GO:0031234|extrinsic component of cytoplasmic side of plasma membrane;GO:0045111|intermediate filament cytoskeleton;GO:0030027|lamellipodium;GO:0044354|macropinosome;GO:0016020|membrane;GO:0005886|plasma membrane;GO:0001726|ruffle;	GO:0005543|phospholipid binding;GO:0032403|protein complex binding;	.
ENSOARG00000003099	78	59	91	58	29	47	1.83105	0.872673	0.00613773	0.0480206	up	yes	RASAL3	PREDICTED: LOW QUALITY PROTEIN: RAS protein activator like-3 [Balaenoptera acutorostrata scammoni]	GO:0046580|negative regulation of Ras protein signal transduction;GO:0051142|positive regulation of NK T cell proliferation;GO:0007165|signal transduction;	GO:0005938|cell cortex;GO:0005737|cytoplasm;GO:0070062|extracellular exosome;GO:0031235|intrinsic component of the cytoplasmic side of the plasma membrane;	GO:0005096|GTPase activator activity;	K17634
ENSOARG00000003144	650	318	621	927	728	1016	0.632244	-0.661448	0.00378128	0.0344912	down	yes	SPAG9	PREDICTED: C-Jun-amino-terminal kinase-interacting protein 4 isoform X7 [Ovis aries musimon]	GO:0007257|activation of JUN kinase activity;GO:0090074|negative regulation of protein homodimerization activity;GO:0030335|positive regulation of cell migration;GO:0051149|positive regulation of muscle cell differentiation;GO:0045666|positive regulation of neuron differentiation;GO:0051260|protein homooligomerization;GO:0042147|retrograde transport, endosome to Golgi;GO:0007283|spermatogenesis;G…	GO:0001669|acrosomal vesicle;GO:0005737|cytoplasm;GO:0005829|cytosol;GO:0070062|extracellular exosome;GO:0016021|integral component of membrane;GO:0005815|microtubule organizing center;GO:0048471|perinuclear region of cytoplasm;	GO:0008432|JUN kinase binding;GO:0019894|kinesin binding;GO:0005078|MAP-kinase scaffold activity;GO:0030159|receptor signaling complex scaffold activity;	.
ENSOARG00000003164	48	30	28	17	6	9	3.57473	1.83784	0.000272676	0.00578296	up	yes	ENSOARG00000003164	PREDICTED: NACHT, LRR and PYD domains-containing protein 13 isoform X1 [Ovis aries]	.	.	GO:0005524|ATP binding;	.
ENSOARG00000003206	327	227	412	566	539	619	0.598954	-0.739482	8.10591e-05	0.00244995	down	yes	CHORDC1	PREDICTED: cysteine and histidine-rich domain-containing protein 1 [Ovis aries]	GO:0061077|chaperone-mediated protein folding;GO:2000299|negative regulation of Rho-dependent protein serine/threonine kinase activity;GO:1900034|regulation of cellular response to heat;GO:0010824|regulation of centrosome duplication;	.	GO:0043531|ADP binding;GO:0005524|ATP binding;GO:0008270|zinc ion binding;	K16729
ENSOARG00000003211	394	219	418	577	515	610	0.644722	-0.633252	0.00181725	0.0213433	down	yes	CDS1	PREDICTED: phosphatidate cytidylyltransferase 1 [Capra hircus]	GO:0016024|CDP-diacylglycerol biosynthetic process;GO:0006655|phosphatidylglycerol biosynthetic process;GO:0006661|phosphatidylinositol biosynthetic process;GO:0007602|phototransduction;GO:0007165|signal transduction;	GO:0005783|endoplasmic reticulum;GO:0005789|endoplasmic reticulum membrane;GO:0016021|integral component of membrane;	GO:0004142|diacylglycerol cholinephosphotransferase activity;GO:0004605|phosphatidate cytidylyltransferase activity;	K00981
ENSOARG00000003226	274	326	273	205	214	195	1.55669	0.638479	0.00358961	0.0334642	up	yes	ENSOARG00000003226	PREDICTED: SAGA-associated factor 29 homolog isoform X1 [Bison bison bison]	GO:0016569|covalent chromatin modification;GO:0006355|regulation of transcription, DNA-templated;GO:0006351|transcription, DNA-templated;	GO:0005671|Ada2/Gcn5/Ada3 transcription activator complex;GO:0005634|nucleus;GO:0070461|SAGA-type complex;	GO:0019899|enzyme binding;GO:0035064|methylated histone binding;GO:0047485|protein N-terminus binding;	.
ENSOARG00000003236	524	496	441	347	396	298	1.52406	0.607916	0.00350798	0.0329268	up	yes	RBP4	PREDICTED: retinol-binding protein 4 isoform X1 [Ovis aries]	.	GO:0005576|extracellular region;	GO:0016918|retinal binding;GO:0019841|retinol binding;GO:0005215|transporter activity;	.
ENSOARG00000003243	413	548	465	338	346	326	1.55064	0.632863	0.00416402	0.0368354	up	yes	ENSOARG00000003243	PREDICTED: proteasome subunit beta type-10 [Ovis aries]	GO:0000902|cell morphogenesis;GO:0051603|proteolysis involved in cellular protein catabolic process;GO:0042098|T cell proliferation;	GO:0005737|cytoplasm;GO:0005634|nucleus;GO:0005839|proteasome core complex;GO:1990111|spermatoproteasome complex;	GO:0004298|threonine-type endopeptidase activity;	K02733
ENSOARG00000003247	212	111	250	430	320	513	0.482775	-1.05058	6.46064e-05	0.00208949	down	yes	GNS	PREDICTED: N-acetylglucosamine-6-sulfatase [Ovis aries]	GO:0030203|glycosaminoglycan metabolic process;	GO:0005764|lysosome;	GO:0046872|metal ion binding;GO:0008449|N-acetylglucosamine-6-sulfatase activity;	K01137
ENSOARG00000003252	149	108	115	61	55	87	1.9857	0.989645	0.000135388	0.00348962	up	yes	HK3	PREDICTED: hexokinase-3 isoform X1 [Ovis aries]	GO:0061621|canonical glycolysis;GO:0001678|cellular glucose homeostasis;GO:0015758|glucose transport;GO:0006096|glycolytic process;	GO:0005829|cytosol;GO:0005739|mitochondrion;	GO:0005524|ATP binding;GO:0008865|fructokinase activity;GO:0004340|glucokinase activity;GO:0005536|glucose binding;GO:0004396|hexokinase activity;GO:0019158|mannokinase activity;	K00844
ENSOARG00000003256	839	785	822	492	542	500	1.72897	0.789916	2.61616e-07	2.6047e-05	up	yes	LCAT	phosphatidylcholine-sterol acyltransferase precursor [Ovis aries]	GO:0034435|cholesterol esterification;GO:0042632|cholesterol homeostasis;GO:0008203|cholesterol metabolic process;GO:0034375|high-density lipoprotein particle remodeling;GO:0042158|lipoprotein biosynthetic process;GO:0006656|phosphatidylcholine biosynthetic process;GO:0046470|phosphatidylcholine metabolic process;GO:0006644|phospholipid metabolic process;GO:0090107|regulation of high-density lipo…	GO:0070062|extracellular exosome;GO:0034364|high-density lipoprotein particle;	GO:0004607|phosphatidylcholine-sterol O-acyltransferase activity;	.
ENSOARG00000003258	90	28	100	187	131	183	0.456955	-1.12988	0.00172808	0.0206624	down	yes	EXOC8	PREDICTED: exocyst complex component 8 [Ovis aries musimon]	GO:0007032|endosome organization;GO:0001927|exocyst assembly;GO:0051601|exocyst localization;GO:0022617|extracellular matrix disassembly;GO:0015031|protein transport;	GO:0000145|exocyst;GO:0030426|growth cone;GO:0005770|late endosome;GO:0016020|membrane;	.	.
ENSOARG00000003288	100	63	88	188	211	197	0.45148	-1.14727	7.86208e-08	9.73684e-06	down	yes	MAOB	PREDICTED: amine oxidase [flavin-containing] B isoform X1 [Ovis aries]	.	GO:0016021|integral component of membrane;GO:0005741|mitochondrial outer membrane;	GO:0016491|oxidoreductase activity;	K00274
ENSOARG00000003297	879	562	949	2148	1885	2198	0.409797	-1.28702	7.42055e-15	4.52149e-12	down	yes	GABRP	gamma-aminobutyric acid receptor subunit pi precursor [Bos taurus]	.	GO:0030054|cell junction;GO:0034707|chloride channel complex;GO:0045211|postsynaptic membrane;	GO:0008068|extracellular-glutamate-gated chloride channel activity;GO:0004890|GABA-A receptor activity;	K05189
ENSOARG00000003310	759	777	733	452	549	488	1.65904	0.730346	5.90167e-05	0.00195443	up	yes	FLAD1	FAD synthase, partial [Bos mutus]	GO:0006747|FAD biosynthetic process;GO:0006771|riboflavin metabolic process;	GO:0005737|cytoplasm;GO:0005829|cytosol;GO:0005759|mitochondrial matrix;GO:0005886|plasma membrane;	GO:0005524|ATP binding;GO:0003919|FMN adenylyltransferase activity;	K00953
ENSOARG00000003318	140	40	183	286	211	359	0.44366	-1.17247	0.00309173	0.030424	down	yes	TRIM2	PREDICTED: tripartite motif-containing protein 2 isoform X1 [Ovis aries]	GO:0043523|regulation of neuron apoptotic process;	GO:0005737|cytoplasm;	GO:0016874|ligase activity;GO:0004842|ubiquitin-protein transferase activity;GO:0008270|zinc ion binding;	K11997
ENSOARG00000003349	173	204	194	122	150	117	1.59901	0.677181	0.00437089	0.0381558	up	yes	ENSOARG00000003349	PREDICTED: EMI domain-containing protein 1 [Capra hircus]	.	GO:0005581|collagen trimer;GO:0005783|endoplasmic reticulum;GO:0005794|Golgi apparatus;GO:0005578|proteinaceous extracellular matrix;	.	.
ENSOARG00000003353	233	200	198	326	344	406	0.636751	-0.651199	0.000281693	0.00589428	down	yes	PPP2R2B	PREDICTED: serine/threonine-protein phosphatase 2A 55 kDa regulatory subunit B beta isoform isoform X2 [Ovis aries]	.	GO:0005737|cytoplasm;GO:0005856|cytoskeleton;GO:0016020|membrane;GO:0000159|protein phosphatase type 2A complex;	GO:0008601|protein phosphatase type 2A regulator activity;	K04354
ENSOARG00000003370	94	66	107	159	134	174	0.614258	-0.703084	0.00160078	0.0197928	down	yes	MME	PREDICTED: neprilysin isoform X2 [Ovis aries]	GO:0050435|beta-amyloid metabolic process;GO:0071345|cellular response to cytokine stimulus;GO:0071492|cellular response to UV-A;GO:0071493|cellular response to UV-B;GO:0046449|creatinine metabolic process;GO:0001822|kidney development;GO:0006518|peptide metabolic process;GO:0006508|proteolysis;GO:0090399|replicative senescence;GO:0019233|sensory perception of pain;	GO:0030424|axon;GO:0005903|brush border;GO:0005737|cytoplasm;GO:0030425|dendrite;GO:0070062|extracellular exosome;GO:0005925|focal adhesion;GO:0016021|integral component of membrane;GO:0016020|membrane;GO:0044306|neuron projection terminus;GO:0005886|plasma membrane;GO:0045202|synapse;GO:0008021|synaptic vesicle;	GO:0004175|endopeptidase activity;GO:0008238|exopeptidase activity;GO:0004222|metalloendopeptidase activity;GO:0008237|metallopeptidase activity;GO:0008233|peptidase activity;GO:0042277|peptide binding;GO:0008270|zinc ion binding;	K01389
ENSOARG00000003410	105	104	86	168	215	159	0.591366	-0.757876	0.00274987	0.0280485	down	yes	TDP1	PREDICTED: tyrosyl-DNA phosphodiesterase 1 isoform X1 [Ovis aries]	GO:0006281|DNA repair;GO:0006302|double-strand break repair;GO:0000012|single strand break repair;	GO:0005737|cytoplasm;GO:0043231|intracellular membrane-bounded organelle;GO:0005634|nucleus;GO:0005886|plasma membrane;	GO:0017005|3'-tyrosyl-DNA phosphodiesterase activity;GO:0003690|double-stranded DNA binding;GO:0004527|exonuclease activity;GO:0003697|single-stranded DNA binding;	K10862
ENSOARG00000003413	4	11	6	59	63	49	0.134607	-2.89318	2.82395e-09	5.42181e-07	down	yes	ENSOARG00000003413	Small nuclear ribonucleoprotein Sm D1 [Fukomys damarensis]	GO:0098779|mitophagy in response to mitochondrial depolarization;GO:0002230|positive regulation of defense response to virus by host;GO:0000245|spliceosomal complex assembly;GO:0000387|spliceosomal snRNP assembly;GO:0098792|xenophagy;	GO:0071013|catalytic step 2 spliceosome;GO:0000243|commitment complex;GO:0005737|cytoplasm;GO:0005829|cytosol;GO:0034709|methylosome;GO:0005634|nucleus;GO:0034715|pICln-Sm protein complex;GO:0071011|precatalytic spliceosome;GO:0071010|prespliceosome;GO:0034719|SMN-Sm protein complex;GO:0097526|spliceosomal tri-snRNP complex;GO:0005685|U1 snRNP;GO:0005689|U12-type spliceosomal complex;GO:0005686|U…	GO:0044822|poly(A) RNA binding;GO:0003723|RNA binding;GO:1990446|U1 snRNP binding;	K11087
ENSOARG00000003414	5421	4369	10316	10336	12893	13518	0.581148	-0.783022	0.00335764	0.0320069	down	yes	CYP4X1	PREDICTED: cytochrome P450 4X1 [Ovis aries]	.	GO:0005789|endoplasmic reticulum membrane;GO:0016021|integral component of membrane;GO:0031090|organelle membrane;	GO:0070330|aromatase activity;GO:0020037|heme binding;GO:0005506|iron ion binding;	K07428
ENSOARG00000003419	22	14	16	89	58	113	0.216658	-2.20651	3.88283e-09	6.95849e-07	down	yes	STK32A	PREDICTED: serine/threonine-protein kinase 32A isoform X1 [Ovis aries]	GO:0035556|intracellular signal transduction;GO:0018105|peptidyl-serine phosphorylation;	GO:0005622|intracellular;GO:0005886|plasma membrane;	GO:0005524|ATP binding;GO:0046872|metal ion binding;GO:0004674|protein serine/threonine kinase activity;	K08793
ENSOARG00000003420	143	180	140	74	118	81	1.85686	0.892867	0.00271809	0.0278257	up	yes	ENSOARG00000003420	hypothetical protein M91_12181, partial [Bos mutus]	GO:0042774|plasma membrane ATP synthesis coupled electron transport;GO:0008535|respiratory chain complex IV assembly;	GO:0072492|host cell mitochondrial intermembrane space;GO:0005758|mitochondrial intermembrane space;GO:0005739|mitochondrion;GO:0005886|plasma membrane;	GO:0005507|copper ion binding;GO:0004129|cytochrome-c oxidase activity;	K18179
ENSOARG00000003422	160	73	180	365	348	312	0.424905	-1.23479	3.60553e-06	0.00022236	down	yes	SMPD3	PREDICTED: LOW QUALITY PROTEIN: sphingomyelin phosphodiesterase 3 [Ovis aries]	GO:0007568|aging;GO:0014824|artery smooth muscle contraction;GO:0007049|cell cycle;GO:0071347|cellular response to interleukin-1;GO:0090494|dopamine uptake;GO:0007275|multicellular organismal development;GO:0051481|negative regulation of cytosolic calcium ion concentration;GO:2000304|positive regulation of ceramide biosynthetic process;GO:1903543|positive regulation of exosomal secretion;GO:19012…	GO:0005737|cytoplasm;GO:0000139|Golgi membrane;GO:0016020|membrane;GO:0005886|plasma membrane;	GO:0046872|metal ion binding;GO:0004767|sphingomyelin phosphodiesterase activity;	K12352
ENSOARG00000003423	5	4	4	90	42	41	0.0810477	-3.62508	7.86138e-10	1.66323e-07	down	yes	CYP1A1	RecName: Full=Cytochrome P450 1A1; AltName: Full=CYPIA1; AltName: Full=Cytochrome P450-C; AltName: Full=Cytochrome P4501A1	.	GO:0005789|endoplasmic reticulum membrane;GO:0031090|organelle membrane;	GO:0070330|aromatase activity;GO:0020037|heme binding;GO:0005506|iron ion binding;	K07408
ENSOARG00000003447	15	13	11	46	23	42	0.382676	-1.38581	0.00247851	0.026074	down	yes	SEC22C	PREDICTED: vesicle-trafficking protein SEC22c [Ovis aries]	GO:0006888|ER to Golgi vesicle-mediated transport;GO:0015031|protein transport;GO:0048280|vesicle fusion with Golgi apparatus;	GO:0005789|endoplasmic reticulum membrane;GO:0016021|integral component of membrane;GO:0031201|SNARE complex;	GO:0005484|SNAP receptor activity;GO:0000149|SNARE binding;	K08520
ENSOARG00000003452	1036	1188	838	580	546	677	1.87438	0.906412	5.45667e-05	0.00184305	up	yes	RAMP2	PREDICTED: receptor activity-modifying protein 2 [Ovis aries]	GO:0034333|adherens junction assembly;GO:0001525|angiogenesis;GO:0070831|basement membrane assembly;GO:0070830|bicellular tight junction assembly;GO:0006816|calcium ion transport;GO:0006171|cAMP biosynthetic process;GO:0032870|cellular response to hormone stimulus;GO:0035924|cellular response to vascular endothelial growth factor stimulus;GO:0007565|female pregnancy;GO:0007186|G-protein coupled r…	GO:0009986|cell surface;GO:0005905|coated pit;GO:0005737|cytoplasm;GO:0005887|integral component of plasma membrane;GO:0005764|lysosome;GO:0005886|plasma membrane;GO:0043235|receptor complex;	GO:0015026|coreceptor activity;GO:0008565|protein transporter activity;	K08448
ENSOARG00000003456	1	5	3	61	42	60	0.0604404	-4.04834	3.00718e-11	1.01253e-08	down	yes	TH	PREDICTED: tyrosine 3-monooxygenase isoform X2 [Ovis aries musimon]	GO:0009072|aromatic amino acid family metabolic process;GO:0042416|dopamine biosynthetic process;GO:0042136|neurotransmitter biosynthetic process;	.	GO:0005506|iron ion binding;GO:0004511|tyrosine 3-monooxygenase activity;	K00501
ENSOARG00000003482	1023	1171	1109	754	815	834	1.50274	0.587597	0.000913677	0.0134996	up	yes	ENSOARG00000003482	Ab1-205 [Rattus norvegicus]	GO:0009060|aerobic respiration;GO:0006754|ATP biosynthetic process;GO:0033617|mitochondrial respiratory chain complex IV assembly;GO:0055114|oxidation-reduction process;GO:0006119|oxidative phosphorylation;GO:0008535|respiratory chain complex IV assembly;	GO:0016021|integral component of membrane;GO:0005746|mitochondrial respiratory chain;	GO:0004129|cytochrome-c oxidase activity;	K14998
ENSOARG00000003484	261	344	291	163	218	178	1.75723	0.813301	0.00107322	0.0149573	up	yes	IL18BP	PREDICTED: interleukin-18-binding protein isoform X1 [Ovis aries]	GO:0070301|cellular response to hydrogen peroxide;GO:0071356|cellular response to tumor necrosis factor;GO:0032496|response to lipopolysaccharide;GO:0042088|T-helper 1 type immune response;	GO:0070062|extracellular exosome;GO:0005576|extracellular region;GO:0005615|extracellular space;	GO:0042007|interleukin-18 binding;GO:0048019|receptor antagonist activity;	.
ENSOARG00000003495	198	134	158	246	292	263	0.657388	-0.605183	0.00206198	0.0232668	down	yes	SLCO5A1	PREDICTED: LOW QUALITY PROTEIN: solute carrier organic anion transporter family member 5A1 isoform X1 [Ovis aries]	GO:0043252|sodium-independent organic anion transport;	GO:0005887|integral component of plasma membrane;	GO:0015347|sodium-independent organic anion transmembrane transporter activity;	K14356
ENSOARG00000003513	186	294	246	105	147	116	2.17114	1.11846	0.000112182	0.0031127	up	yes	MDK	PREDICTED: midkine isoform X1 [Ovis aries]	GO:0030325|adrenal gland development;GO:0001662|behavioral fear response;GO:0030154|cell differentiation;GO:0016477|cell migration;GO:0021681|cerebellar granular layer development;GO:0021987|cerebral cortex development;GO:0030421|defecation;GO:0021542|dentate gyrus development;GO:0043524|negative regulation of neuron apoptotic process;GO:0007399|nervous system development;GO:0007219|Notch signali…	GO:0042995|cell projection;GO:0005737|cytoplasm;GO:0005576|extracellular region;	GO:0008083|growth factor activity;GO:0008201|heparin binding;	K06828
ENSOARG00000003527	99	106	91	40	72	63	1.84523	0.883799	0.00397965	0.035681	up	yes	CD164L2	PREDICTED: CD164 sialomucin-like 2 protein isoform X3 [Ovis aries]	.	GO:0016021|integral component of membrane;	.	.
ENSOARG00000003553	2186	2395	2083	3997	4782	4130	0.563985	-0.826272	1.27314e-05	0.000622	down	yes	ENSOARG00000003553	PREDICTED: nucleophosmin [Ovis aries]	GO:0006281|DNA repair;GO:0043066|negative regulation of apoptotic process;GO:0044387|negative regulation of protein kinase activity by regulation of protein phosphorylation;GO:1902751|positive regulation of cell cycle G2/M phase transition;GO:0008284|positive regulation of cell proliferation;GO:0045893|positive regulation of transcription, DNA-templated;GO:0045727|positive regulation of translati…	GO:0005737|cytoplasm;GO:0005815|microtubule organizing center;GO:0005730|nucleolus;GO:0005654|nucleoplasm;	GO:0004860|protein kinase inhibitor activity;GO:0003723|RNA binding;	K11276
ENSOARG00000003565	587	651	556	354	465	365	1.65416	0.726099	0.000882817	0.0131972	up	yes	ENSOARG00000003565	PREDICTED: LOW QUALITY PROTEIN: ephrin-A4 isoform X1 [Ovis aries]	GO:0007411|axon guidance;GO:0048013|ephrin receptor signaling pathway;	GO:0031225|anchored component of membrane;GO:0005886|plasma membrane;	GO:0046875|ephrin receptor binding;	K05462
ENSOARG00000003581	268	255	317	455	408	537	0.650636	-0.620077	0.000274054	0.00578296	down	yes	CMPK1	PREDICTED: UMP-CMP kinase isoform X1 [Ovis aries]	GO:0006207|'de novo' pyrimidine nucleobase biosynthetic process;GO:0006165|nucleoside diphosphate phosphorylation;GO:0009142|nucleoside triphosphate biosynthetic process;GO:0006221|pyrimidine nucleotide biosynthetic process;	GO:0005737|cytoplasm;GO:0070062|extracellular exosome;GO:0005634|nucleus;	GO:0005524|ATP binding;GO:0004127|cytidylate kinase activity;GO:0004550|nucleoside diphosphate kinase activity;GO:0050145|nucleoside phosphate kinase activity;GO:0009041|uridylate kinase activity;	K13800
ENSOARG00000003582	1098	1158	1057	750	843	638	1.61624	0.692646	0.000528576	0.00929769	up	yes	AP5Z1	PREDICTED: LOW QUALITY PROTEIN: AP-5 complex subunit zeta-1 isoform X1 [Ovis aries]	GO:0000724|double-strand break repair via homologous recombination;GO:0016197|endosomal transport;GO:0015031|protein transport;	GO:0044599|AP-5 adaptor complex;GO:0030119|AP-type membrane coat adaptor complex;GO:0005737|cytoplasm;GO:0005654|nucleoplasm;GO:0005634|nucleus;	.	K19025
ENSOARG00000003588	30	21	21	49	46	70	0.472859	-1.08052	0.00223863	0.0245155	down	yes	THNSL1	PREDICTED: threonine synthase-like 1 [Ovis aries]	GO:0046513|ceramide biosynthetic process;	GO:0005783|endoplasmic reticulum;GO:0005789|endoplasmic reticulum membrane;GO:0016021|integral component of membrane;GO:0031965|nuclear membrane;	GO:0003677|DNA binding;GO:0050291|sphingosine N-acyltransferase activity;	.
ENSOARG00000003592	229	153	170	396	321	470	0.502621	-0.992456	1.74047e-06	0.000125652	down	yes	LRP2	PREDICTED: low-density lipoprotein receptor-related protein 2 isoform X1 [Ovis aries]	GO:0035904|aorta development;GO:0008283|cell proliferation;GO:0060976|coronary vasculature development;GO:0006897|endocytosis;GO:0030900|forebrain development;GO:0006629|lipid metabolic process;GO:0006486|protein glycosylation;GO:0006898|receptor-mediated endocytosis;GO:0001523|retinoid metabolic process;GO:0003281|ventricular septum development;GO:0042359|vitamin D metabolic process;	GO:0016324|apical plasma membrane;GO:0031526|brush border membrane;GO:0005905|coated pit;GO:0030139|endocytic vesicle;GO:0005783|endoplasmic reticulum;GO:0005768|endosome;GO:0070062|extracellular exosome;GO:0005794|Golgi apparatus;GO:0016021|integral component of membrane;GO:0005765|lysosomal membrane;GO:0005764|lysosome;GO:0005886|plasma membrane;GO:0043235|receptor complex;	GO:0005509|calcium ion binding;GO:0042954|lipoprotein transporter activity;GO:0005041|low-density lipoprotein receptor activity;	K06233
ENSOARG00000003604	376	481	458	306	228	334	1.6654	0.735868	0.00119234	0.0160683	up	yes	CORO1A	PREDICTED: coronin-1A [Ovis aries]	GO:0030036|actin cytoskeleton organization;GO:0007015|actin filament organization;GO:0006816|calcium ion transport;GO:0031589|cell-substrate adhesion;GO:0071353|cellular response to interleukin-4;GO:0061502|early endosome to recycling endosome transport;GO:0048873|homeostasis of number of cells within a tissue;GO:0030595|leukocyte chemotaxis;GO:0043320|natural killer cell degranulation;GO:0051126…	GO:0015629|actin cytoskeleton;GO:0005884|actin filament;GO:0030424|axon;GO:0005911|cell-cell junction;GO:0030864|cortical actin cytoskeleton;GO:0005829|cytosol;GO:0005769|early endosome;GO:0070062|extracellular exosome;GO:0001772|immunological synapse;GO:0030027|lamellipodium;GO:0001891|phagocytic cup;GO:0030670|phagocytic vesicle membrane;GO:0043234|protein complex;	GO:0051015|actin filament binding;GO:0044822|poly(A) RNA binding;	K13882
ENSOARG00000003616	163	76	160	288	220	314	0.51606	-0.954388	0.000223935	0.00494237	down	yes	PAFAH1B2	PREDICTED: platelet-activating factor acetylhydrolase IB subunit beta isoform X1 [Equus przewalskii]	GO:0016042|lipid catabolic process;	GO:0005737|cytoplasm;	GO:0003847|1-alkyl-2-acetylglycerophosphocholine esterase activity;	K16795
ENSOARG00000003621	96	35	128	186	146	200	0.511585	-0.966955	0.00590829	0.0468267	down	yes	CTDSPL2	PREDICTED: CTD small phosphatase-like protein 2 isoform X1 [Ovis aries]	GO:0030514|negative regulation of BMP signaling pathway;GO:0046827|positive regulation of protein export from nucleus;	GO:0005654|nucleoplasm;	GO:0004721|phosphoprotein phosphatase activity;	K17616
ENSOARG00000003646	1166	1270	1083	779	932	708	1.58722	0.666504	0.00148609	0.0186933	up	yes	SYTL1	PREDICTED: synaptotagmin-like protein 1 isoform X1 [Ovis aries]	GO:0048791|calcium ion-dependent exocytosis of neurotransmitter;GO:0006887|exocytosis;GO:0006886|intracellular protein transport;GO:0017158|regulation of calcium ion-dependent exocytosis;GO:0006906|vesicle fusion;	GO:0070382|exocytic vesicle;GO:0070062|extracellular exosome;GO:0019897|extrinsic component of plasma membrane;GO:0042470|melanosome;GO:0005886|plasma membrane;GO:0098793|presynapse;	GO:0005509|calcium ion binding;GO:0005544|calcium-dependent phospholipid binding;GO:0030276|clathrin binding;GO:0042043|neurexin family protein binding;GO:0019905|syntaxin binding;	K17598
ENSOARG00000003647	1549	1706	1342	1018	1220	1049	1.53163	0.615068	0.00315092	0.0307928	up	yes	EFNA1	PREDICTED: ephrin-A1 isoform X1 [Ovis aries]	GO:0000187|activation of MAPK activity;GO:0001525|angiogenesis;GO:0003180|aortic valve morphogenesis;GO:0007411|axon guidance;GO:0016477|cell migration;GO:0003199|endocardial cushion to mesenchymal transition involved in heart valve formation;GO:0048013|ephrin receptor signaling pathway;GO:0000165|MAPK cascade;GO:0003183|mitral valve morphogenesis;GO:0061002|negative regulation of dendritic spine…	GO:0046658|anchored component of plasma membrane;GO:0070062|extracellular exosome;GO:0005622|intracellular;	GO:0046875|ephrin receptor binding;	K05462
ENSOARG00000003695	397	357	364	248	311	244	1.50643	0.591135	0.00225847	0.0246619	up	yes	MED22	PREDICTED: LOW QUALITY PROTEIN: mediator of RNA polymerase II transcription subunit 22 isoform X1 [Ovis aries]	GO:0006351|transcription, DNA-templated;	GO:0016592|mediator complex;	GO:0001104|RNA polymerase II transcription cofactor activity;	K15139
ENSOARG00000003708	700	905	518	325	278	281	2.66446	1.41384	3.29501e-07	3.15678e-05	up	yes	DEPP1	PREDICTED: protein DEPP [Ovis aries]	.	GO:0005737|cytoplasm;	.	.
ENSOARG00000003732	176	180	186	368	331	448	0.515035	-0.957258	4.19124e-07	3.82306e-05	down	yes	ENSOARG00000003732	PREDICTED: LOW QUALITY PROTEIN: putative selection and upkeep of intraepithelial T-cells protein 1 homolog [Ovis aries]	.	GO:0016021|integral component of membrane;	.	.
ENSOARG00000003739	135	158	207	92	94	101	1.88905	0.917663	0.000133267	0.00345247	up	yes	ENSOARG00000003739	PREDICTED: LOW QUALITY PROTEIN: voltage-dependent T-type calcium channel subunit alpha-1G isoform X1 [Ovis aries]	GO:0086016|AV node cell action potential;GO:0086027|AV node cell to bundle of His cell signaling;GO:0070509|calcium ion import;GO:0070588|calcium ion transmembrane transport;GO:0007268|synaptic transmission;GO:0086010|membrane depolarization during action potential;GO:0086045|membrane depolarization during AV node cell action potential;GO:0086046|membrane depolarization during SA node cell action…	GO:0005737|cytoplasm;GO:0005886|plasma membrane;GO:0005891|voltage-gated calcium channel complex;	GO:0008332|low voltage-gated calcium channel activity;GO:0097110|scaffold protein binding;GO:0086056|voltage-gated calcium channel activity involved in AV node cell action potential;GO:0086059|voltage-gated calcium channel activity involved SA node cell action potential;	K04854
ENSOARG00000003756	292	295	296	170	236	198	1.58739	0.66666	0.00151755	0.0189864	up	yes	ANKS3	PREDICTED: ankyrin repeat and SAM domain-containing protein 3 isoform X3 [Ovis aries musimon]	GO:0045329|carnitine biosynthetic process;	GO:0005759|mitochondrial matrix;	GO:0005506|iron ion binding;GO:0031418|L-ascorbic acid binding;GO:0050353|trimethyllysine dioxygenase activity;	.
ENSOARG00000003764	1361	1613	1243	932	1153	899	1.54949	0.631789	0.00529797	0.0434126	up	yes	AGPAT2	PREDICTED: 1-acyl-sn-glycerol-3-phosphate acyltransferase beta isoform X1 [Ovis aries musimon]	GO:0016024|CDP-diacylglycerol biosynthetic process;GO:0008544|epidermis development;GO:0006654|phosphatidic acid biosynthetic process;GO:0006644|phospholipid metabolic process;GO:0001819|positive regulation of cytokine production;GO:0001961|positive regulation of cytokine-mediated signaling pathway;GO:0019432|triglyceride biosynthetic process;	GO:0005783|endoplasmic reticulum;GO:0005789|endoplasmic reticulum membrane;GO:0016021|integral component of membrane;	GO:0003841|1-acylglycerol-3-phosphate O-acyltransferase activity;	K13509
ENSOARG00000003768	105	59	130	161	167	219	0.572691	-0.804172	0.00229402	0.0249126	down	yes	VAMP7	PREDICTED: vesicle-associated membrane protein 7 [Bubalus bubalis]	GO:0017156|calcium ion-dependent exocytosis;GO:0006897|endocytosis;GO:0008333|endosome to lysosome transport;GO:0043308|eosinophil degranulation;GO:0006888|ER to Golgi vesicle-mediated transport;GO:0043001|Golgi to plasma membrane protein transport;GO:0043320|natural killer cell degranulation;GO:0043312|neutrophil degranulation;GO:0006911|phagocytosis, engulfment;GO:0050775|positive regulation of…	GO:0045177|apical part of cell;GO:0035577|azurophil granule membrane;GO:0030054|cell junction;GO:0009986|cell surface;GO:0005737|cytoplasm;GO:0005789|endoplasmic reticulum membrane;GO:0070062|extracellular exosome;GO:0016021|integral component of membrane;GO:0043231|intracellular membrane-bounded organelle;GO:0030027|lamellipodium;GO:0031902|late endosome membrane;GO:0005765|lysosomal membrane;GO…	GO:0005484|SNAP receptor activity;GO:0000149|SNARE binding;	K08515
ENSOARG00000003778	348	387	269	189	217	213	1.78284	0.834173	0.000569153	0.00979651	up	yes	EGFL7	PREDICTED: epidermal growth factor-like protein 7 isoform X2 [Ovis aries musimon]	GO:0001525|angiogenesis;GO:0001568|blood vessel development;GO:0007155|cell adhesion;GO:0045746|negative regulation of Notch signaling pathway;GO:0001938|positive regulation of endothelial cell proliferation;GO:0001570|vasculogenesis;	GO:0031012|extracellular matrix;GO:0005576|extracellular region;GO:0005615|extracellular space;	GO:0005509|calcium ion binding;	.
ENSOARG00000003779	387	224	347	606	460	577	0.623599	-0.68131	0.000467263	0.00852434	down	yes	NCOA2	PREDICTED: nuclear receptor coactivator 2 isoform X1 [Ovis aries]	GO:0015721|bile acid and bile salt transport;GO:0044255|cellular lipid metabolic process;GO:0032870|cellular response to hormone stimulus;GO:1904017|cellular response to Thyroglobulin triiodothyronine;GO:0032922|circadian regulation of gene expression;GO:0030522|intracellular receptor signaling pathway;GO:0045475|locomotor rhythm;GO:0000122|negative regulation of transcription from RNA polymerase…	GO:0005737|cytoplasm;GO:0005654|nucleoplasm;GO:0005634|nucleus;	GO:0003682|chromatin binding;GO:0004402|histone acetyltransferase activity;GO:0016922|ligand-dependent nuclear receptor binding;GO:0030374|ligand-dependent nuclear receptor transcription coactivator activity;GO:0035257|nuclear hormone receptor binding;GO:0000978|RNA polymerase II core promoter proximal region sequence-specific DNA binding;GO:0001162|RNA polymerase II intronic transcription regula…	K11255
ENSOARG00000003783	387	421	364	265	230	264	1.69023	0.757216	0.000125345	0.00334978	up	yes	ENSOARG00000003783	PREDICTED: lymphocyte-specific protein 1 isoform X1 [Ovis aries]	GO:0006915|apoptotic process;GO:0006935|chemotaxis;GO:0007010|cytoskeleton organization;GO:0006952|defense response;	GO:0070062|extracellular exosome;GO:0016020|membrane;GO:0005886|plasma membrane;	GO:0003779|actin binding;GO:0004871|signal transducer activity;	K14957
ENSOARG00000003792	452	488	441	304	303	290	1.68035	0.748764	6.76719e-05	0.0021476	up	yes	ANGPTL4	PREDICTED: angiopoietin-related protein 4 [Capra hircus]	GO:0001525|angiogenesis;GO:0030154|cell differentiation;GO:2000352|negative regulation of endothelial cell apoptotic process;GO:0051005|negative regulation of lipoprotein lipase activity;GO:0070328|triglyceride homeostasis;	GO:0072562|blood microparticle;GO:0005578|proteinaceous extracellular matrix;	GO:0004857|enzyme inhibitor activity;	K08767
ENSOARG00000003797	93	110	138	209	155	239	0.615984	-0.699035	0.00499034	0.041659	down	yes	C5orf46	PREDICTED: uncharacterized protein C5orf46 homolog [Capra hircus]	.	GO:0070062|extracellular exosome;	.	.
ENSOARG00000003811	208	203	181	109	136	149	1.63853	0.7124	0.00143982	0.0183538	up	yes	ZNF821	PREDICTED: zinc finger protein 821 isoform X1 [Ovis aries]	GO:0045944|positive regulation of transcription from RNA polymerase II promoter;GO:0006351|transcription, DNA-templated;	GO:0005634|nucleus;	GO:0046872|metal ion binding;GO:0003700|transcription factor activity, sequence-specific DNA binding;GO:0044212|transcription regulatory region DNA binding;	.
ENSOARG00000003844	12	7	12	35	20	33	0.378785	-1.40055	0.00390279	0.0352112	down	yes	NOX4	PREDICTED: NADPH oxidase 4 isoform X4 [Ovis aries musimon]	GO:0045453|bone resorption;GO:0055007|cardiac muscle cell differentiation;GO:0007569|cell aging;GO:0000902|cell morphogenesis;GO:0071333|cellular response to glucose stimulus;GO:0010467|gene expression;GO:0050667|homocysteine metabolic process;GO:0008285|negative regulation of cell proliferation;GO:2000573|positive regulation of DNA biosynthetic process;GO:0070374|positive regulation of ERK1 and …	GO:0005789|endoplasmic reticulum membrane;GO:0005925|focal adhesion;GO:0016021|integral component of membrane;GO:0005634|nucleus;GO:0048471|perinuclear region of cytoplasm;GO:0005886|plasma membrane;	GO:0072341|modified amino acid binding;GO:0016175|superoxide-generating NADPH oxidase activity;	.
ENSOARG00000003850	186	115	193	338	277	380	0.532005	-0.910488	8.90315e-06	0.000464458	down	yes	FITM2	PREDICTED: fat storage-inducing transmembrane protein 2 [Ovis aries]	GO:0035356|cellular triglyceride homeostasis;GO:0007010|cytoskeleton organization;GO:0034389|lipid particle organization;GO:0019915|lipid storage;GO:0008654|phospholipid biosynthetic process;GO:0010890|positive regulation of sequestering of triglyceride;GO:0022604|regulation of cell morphogenesis;GO:0010866|regulation of triglyceride biosynthetic process;GO:0030730|sequestering of triglyceride;	GO:0030176|integral component of endoplasmic reticulum membrane;GO:0005739|mitochondrion;	.	.
ENSOARG00000003854	77	45	90	133	121	135	0.581556	-0.78201	0.00189834	0.0219614	down	yes	ENSOARG00000003854	PREDICTED: zinc finger protein 33B-like isoform X1 [Capra hircus]	GO:0006355|regulation of transcription, DNA-templated;GO:0006351|transcription, DNA-templated;	GO:0005634|nucleus;	GO:0003677|DNA binding;GO:0046872|metal ion binding;GO:0003700|transcription factor activity, sequence-specific DNA binding;	K09228
ENSOARG00000003857	494	511	717	1359	1111	1551	0.464198	-1.10719	1.05863e-08	1.66248e-06	down	yes	ENSOARG00000003857	PREDICTED: arylacetamide deacetylase-like 2 [Ovis aries]	GO:0009056|catabolic process;	GO:0005576|extracellular region;GO:0016021|integral component of membrane;	GO:0052689|carboxylic ester hydrolase activity;GO:0016787|hydrolase activity;	K14350
ENSOARG00000003861	247	258	254	149	169	174	1.67984	0.748322	0.000128929	0.00339789	up	yes	SPATA20	PREDICTED: spermatogenesis-associated protein 20 isoform X4 [Ovis aries musimon]	GO:0030154|cell differentiation;GO:0071554|cell wall organization or biogenesis;GO:0007275|multicellular organismal development;GO:0007283|spermatogenesis;	GO:0005576|extracellular region;GO:0005886|plasma membrane;	GO:0003824|catalytic activity;	.
ENSOARG00000003872	17	24	16	47	45	51	0.43716	-1.19377	0.00177085	0.0210253	down	yes	DHRS9	Dehydrogenase/reductase SDR family member 9, partial [Bos mutus]	GO:0042904|9-cis-retinoic acid biosynthetic process;	GO:0030176|integral component of endoplasmic reticulum membrane;GO:0031090|organelle membrane;	GO:0004022|alcohol dehydrogenase (NAD) activity;GO:0004745|retinol dehydrogenase activity;GO:0047035|testosterone dehydrogenase (NAD+) activity;	K11149
ENSOARG00000003897	35	38	26	16	14	8	2.84429	1.50807	0.00148566	0.0186933	up	yes	ENSOARG00000003897	PREDICTED: LOW QUALITY PROTEIN: synaptotagmin-8 isoform X1 [Ovis aries]	GO:0007340|acrosome reaction;GO:0048791|calcium ion-dependent exocytosis of neurotransmitter;GO:0017158|regulation of calcium ion-dependent exocytosis;GO:0006906|vesicle fusion;	GO:0001669|acrosomal vesicle;GO:0005737|cytoplasm;GO:0016021|integral component of membrane;GO:0031988|membrane-bounded vesicle;GO:0005886|plasma membrane;GO:0098793|presynapse;	GO:0005509|calcium ion binding;GO:0005544|calcium-dependent phospholipid binding;GO:0048306|calcium-dependent protein binding;GO:0030276|clathrin binding;GO:0019905|syntaxin binding;	.
ENSOARG00000003902	241	224	283	423	458	490	0.589861	-0.761552	2.3844e-06	0.000157237	down	yes	ENSOARG00000003902	PREDICTED: HIG1 domain family member 1A, mitochondrial isoform X1 [Pantholops hodgsonii]	GO:0042149|cellular response to glucose starvation;GO:0071456|cellular response to hypoxia;GO:0043066|negative regulation of apoptotic process;GO:0090201|negative regulation of release of cytochrome c from mitochondria;GO:0055114|oxidation-reduction process;GO:0071902|positive regulation of protein serine/threonine kinase activity;	GO:0016021|integral component of membrane;GO:0016020|membrane;GO:0005743|mitochondrial inner membrane;GO:0005739|mitochondrion;GO:0005634|nucleus;GO:0043234|protein complex;GO:0070469|respiratory chain;	.	.
ENSOARG00000003916	106	124	90	40	74	49	2.14803	1.10302	0.00105997	0.0148269	up	yes	SMARCD3	PREDICTED: SWI/SNF-related matrix-associated actin-dependent regulator of chromatin subfamily D member 3 [Tupaia chinensis]	GO:0003219|cardiac right ventricle formation;GO:0016569|covalent chromatin modification;GO:0006338|chromatin remodeling;GO:0003007|heart morphogenesis;GO:0042692|muscle cell differentiation;GO:0003407|neural retina development;GO:0006337|nucleosome disassembly;GO:0010971|positive regulation of G2/M transition of mitotic cell cycle;GO:0002052|positive regulation of neuroblast proliferation;GO:0051…	GO:0090544|BAF-type complex;GO:0071565|nBAF complex;GO:0071564|npBAF complex;GO:0000790|nuclear chromatin;GO:0005654|nucleoplasm;GO:0005634|nucleus;GO:0016514|SWI/SNF complex;	GO:0003682|chromatin binding;GO:0035257|nuclear hormone receptor binding;GO:0005102|receptor binding;GO:0008134|transcription factor binding;	K11650
ENSOARG00000003946	1	3	5	16	8	23	0.209255	-2.25667	0.00507207	0.042125	down	yes	ENSOARG00000003946	PREDICTED: EKC/KEOPS complex subunit LAGE3-like [Ovis aries musimon]	GO:0008033|tRNA processing;	GO:0005634|nucleus;	.	K15902
ENSOARG00000003977	171	59	109	353	213	438	0.358974	-1.47805	1.59504e-05	0.000759287	down	yes	IGSF10	PREDICTED: immunoglobulin superfamily member 10 [Ovis aries]	GO:0030154|cell differentiation;GO:0007275|multicellular organismal development;GO:0001503|ossification;	GO:0005576|extracellular region;	.	.
ENSOARG00000003979	206	103	239	363	277	390	0.564714	-0.824407	0.00147761	0.0186637	down	yes	RABEP1	PREDICTED: rab GTPase-binding effector protein 1 isoform X1 [Ovis aries]	GO:0006915|apoptotic process;GO:0006897|endocytosis;GO:0061025|membrane fusion;GO:0015031|protein transport;GO:0016192|vesicle-mediated transport;	GO:0005769|early endosome;GO:0030139|endocytic vesicle;GO:0005768|endosome;GO:0043231|intracellular membrane-bounded organelle;GO:0055037|recycling endosome;	GO:0005096|GTPase activator activity;GO:0042803|protein homodimerization activity;	K12480
ENSOARG00000003993	7	6	5	24	31	26	0.240187	-2.05777	0.000143898	0.00364724	down	yes	ENSOARG00000003993	hypothetical protein PANDA_017229, partial [Ailuropoda melanoleuca]	GO:0035609|C-terminal protein deglutamylation;GO:0051607|defense response to virus;GO:0035608|protein deglutamylation;GO:0035610|protein side chain deglutamylation;	GO:0005814|centriole;GO:0036064|ciliary basal body;GO:0005829|cytosol;GO:0005794|Golgi apparatus;	GO:0004181|metallocarboxypeptidase activity;GO:0015631|tubulin binding;GO:0008270|zinc ion binding;	.
ENSOARG00000004060	60	70	59	341	426	354	0.183502	-2.44613	4.79366e-25	9.12773e-22	down	yes	ENSOARG00000004060	PREDICTED: glyoxylate/hydroxypyruvate reductase B-like [Ovis aries]	GO:0019521|D-gluconate metabolic process;	GO:0005829|cytosol;	GO:0008873|gluconate 2-dehydrogenase activity;GO:0030267|glyoxylate reductase (NADP) activity;GO:0016618|hydroxypyruvate reductase activity;GO:0051287|NAD binding;	K00090
ENSOARG00000004065	41	49	32	18	23	17	2.30599	1.20538	0.0034993	0.0329042	up	yes	ENSOARG00000004065	microcephalin [Ovis aries]	GO:0021987|cerebral cortex development;GO:0071850|mitotic cell cycle arrest;	GO:0005737|cytoplasm;GO:0005815|microtubule organizing center;GO:0005654|nucleoplasm;	.	K19403
ENSOARG00000004070	398	344	307	213	200	236	1.75927	0.814978	2.19378e-05	0.00095753	up	yes	CALHM2	PREDICTED: calcium homeostasis modulator protein 2 [Capra hircus]	GO:0034220|ion transmembrane transport;	GO:0005887|integral component of plasma membrane;	GO:0005261|cation channel activity;	.
ENSOARG00000004071	134	247	104	79	84	79	2.25637	1.174	0.00221587	0.024389	up	yes	ENSOARG00000004071	Beta-defensin 1, partial [Bos mutus]	GO:0035584|calcium-mediated signaling using intracellular calcium source;GO:0019933|cAMP-mediated signaling;GO:0050829|defense response to Gram-negative bacterium;GO:0050830|defense response to Gram-positive bacterium;GO:0060474|positive regulation of sperm motility involved in capacitation;	GO:0005576|extracellular region;GO:0005622|intracellular;GO:0097225|sperm midpiece;	GO:0031731|CCR6 chemokine receptor binding;	.
ENSOARG00000004077	100	106	109	70	57	59	1.84095	0.880451	0.00046213	0.00847127	up	yes	BEND5	PREDICTED: BEN domain-containing protein 5 isoform X4 [Ovis aries musimon]	GO:0045892|negative regulation of transcription, DNA-templated;GO:0006351|transcription, DNA-templated;	GO:0005794|Golgi apparatus;	GO:0003677|DNA binding;	.
ENSOARG00000004095	485	534	463	334	379	323	1.56189	0.643294	0.0015107	0.0189403	up	yes	ZNF414	PREDICTED: LOW QUALITY PROTEIN: zinc finger protein 414 isoform X1 [Ovis aries]	GO:0006355|regulation of transcription, DNA-templated;GO:0006351|transcription, DNA-templated;	GO:0005634|nucleus;	GO:0003677|DNA binding;GO:0046872|metal ion binding;	.
ENSOARG00000004102	1151	1020	1038	798	825	686	1.50433	0.589121	0.000399034	0.00770394	up	yes	CLK2	PREDICTED: dual specificity protein kinase CLK2 isoform X1 [Ovis aries]	GO:0045721|negative regulation of gluconeogenesis;GO:0018108|peptidyl-tyrosine phosphorylation;GO:0046777|protein autophosphorylation;GO:0006468|protein phosphorylation;GO:0043484|regulation of RNA splicing;GO:0010212|response to ionizing radiation;GO:0010033|response to organic substance;GO:0032526|response to retinoic acid;	GO:0016607|nuclear speck;GO:0005654|nucleoplasm;GO:0005634|nucleus;	GO:0005524|ATP binding;GO:0004674|protein serine/threonine kinase activity;GO:0004712|protein serine/threonine/tyrosine kinase activity;GO:0004713|protein tyrosine kinase activity;	K08823
ENSOARG00000004119	240	235	257	109	141	99	2.26795	1.18139	1.51341e-07	1.65854e-05	up	yes	MYCBPAP	PREDICTED: MYCBP-associated protein isoform X3 [Ovis aries]	GO:0030154|cell differentiation;GO:0007268|synaptic transmission;GO:0007275|multicellular organismal development;GO:0007283|spermatogenesis;	GO:0005737|cytoplasm;GO:0016020|membrane;	.	.
ENSOARG00000004140	166	123	138	107	102	96	1.50895	0.593543	0.005217	0.0429107	up	yes	PHYHIPL	PREDICTED: phytanoyl-CoA hydroxylase-interacting protein-like isoform X1 [Oryctolagus cuniculus]	.	GO:0005739|mitochondrion;	.	.
ENSOARG00000004141	135	110	122	64	54	62	2.20513	1.14086	8.13253e-07	6.73276e-05	up	yes	DNAH17	PREDICTED: LOW QUALITY PROTEIN: dynein heavy chain 17, axonemal isoform X1 [Ovis aries]	GO:0060285|cilium-dependent cell motility;GO:0007018|microtubule-based movement;	GO:0005858|axonemal dynein complex;GO:0005737|cytoplasm;GO:0005874|microtubule;	GO:0005524|ATP binding;GO:0016887|ATPase activity;GO:0003777|microtubule motor activity;	.
ENSOARG00000004158	452	516	488	244	264	239	2.12688	1.08874	2.63069e-08	3.64303e-06	up	yes	SRM	PREDICTED: spermidine synthase isoform X1 [Ovis aries]	GO:0006595|polyamine metabolic process;GO:0008295|spermidine biosynthetic process;	GO:0005829|cytosol;	GO:0042803|protein homodimerization activity;GO:0004766|spermidine synthase activity;	K00797
ENSOARG00000004166	175	151	173	108	93	98	1.80458	0.851666	2.10532e-05	0.000934994	up	yes	ADA	PREDICTED: adenosine deaminase isoform X2 [Ovis aries musimon]	GO:0006154|adenosine catabolic process;GO:0043103|hypoxanthine salvage;GO:0046103|inosine biosynthetic process;GO:0060169|negative regulation of adenosine receptor signaling pathway;GO:0009117|nucleotide metabolic process;GO:0009168|purine ribonucleoside monophosphate biosynthetic process;GO:0042110|T cell activation;	GO:0030054|cell junction;GO:0060205|cytoplasmic membrane-bounded vesicle lumen;GO:0005829|cytosol;GO:0009897|external side of plasma membrane;	GO:0004000|adenosine deaminase activity;GO:0008270|zinc ion binding;	K01488
ENSOARG00000004176	36	22	31	60	115	73	0.382846	-1.38516	0.000142837	0.00363095	down	yes	STC2	PREDICTED: stanniocalcin-2 isoform X1 [Ovis aries]	.	GO:0005576|extracellular region;	.	.
ENSOARG00000004202	23	37	32	2	10	2	7.1665	2.84127	2.24584e-05	0.000974229	up	yes	ENSOARG00000004202	PREDICTED: WAP four-disulfide core domain protein 18-like [Ovis aries]	.	GO:0005576|extracellular region;	GO:0030414|peptidase inhibitor activity;	.
ENSOARG00000004212	21	23	20	10	5	5	3.4885	1.80261	0.0015489	0.019308	up	yes	ENSOARG00000004212	PREDICTED: LOW QUALITY PROTEIN: WD repeat-containing protein 86 isoform X1 [Ovis aries]	GO:0033540|fatty acid beta-oxidation using acyl-CoA oxidase;	GO:0005739|mitochondrion;GO:0005782|peroxisomal matrix;	GO:0047617|acyl-CoA hydrolase activity;GO:0046872|metal ion binding;GO:0005102|receptor binding;	.
ENSOARG00000004234	228	155	245	462	403	463	0.507031	-0.979855	1.46251e-08	2.14215e-06	down	yes	SLC45A3	PREDICTED: solute carrier family 45 member 3 isoform X2 [Ovis aries musimon]	GO:0045723|positive regulation of fatty acid biosynthetic process;GO:0010907|positive regulation of glucose metabolic process;GO:0048713|regulation of oligodendrocyte differentiation;GO:0015770|sucrose transport;	GO:0016021|integral component of membrane;	GO:0008506|sucrose:proton symporter activity;	K15379
ENSOARG00000004258	130	82	119	216	179	225	0.573398	-0.802392	9.88863e-05	0.00281863	down	yes	ENSOARG00000004258	PREDICTED: protein MIS12 homolog isoform X1 [Ovis aries]	GO:0051315|attachment of mitotic spindle microtubules to kinetochore;GO:0051301|cell division;GO:0051382|kinetochore assembly;GO:0000070|mitotic sister chromatid segregation;GO:0034501|protein localization to kinetochore;	GO:0000444|MIS12/MIND type complex;GO:0000818|nuclear MIS12/MIND complex;	.	K11543
ENSOARG00000004284	103	124	89	20	36	28	4.12862	2.04566	4.66717e-09	7.9882e-07	up	yes	PLPP4	phosphatidate phosphatase PPAPDC1A [Bos taurus]	GO:0038096|Fc-gamma receptor signaling pathway involved in phagocytosis;GO:0046839|phospholipid dephosphorylation;GO:0006644|phospholipid metabolic process;GO:0007165|signal transduction;	GO:0005887|integral component of plasma membrane;GO:0005886|plasma membrane;	GO:0008195|phosphatidate phosphatase activity;	.
ENSOARG00000004314	282	450	251	138	215	134	2.24082	1.16403	0.000667398	0.0108965	up	yes	G0S2	PREDICTED: G0/G1 switch protein 2 [Ovis aries]	GO:0097191|extrinsic apoptotic signaling pathway;GO:2001238|positive regulation of extrinsic apoptotic signaling pathway;	GO:0005811|lipid particle;GO:0005739|mitochondrion;	.	.
ENSOARG00000004318	112	66	129	158	187	175	0.628537	-0.669931	0.00525228	0.0431398	down	yes	CDK1	cyclin-dependent kinase 1 [Ovis aries]	GO:0006915|apoptotic process;GO:0051301|cell division;GO:0008283|cell proliferation;GO:0030855|epithelial cell differentiation;GO:0090166|Golgi disassembly;GO:0044772|mitotic cell cycle phase transition;GO:0007095|mitotic G2 DNA damage checkpoint;GO:0007067|mitotic nuclear division;GO:0043066|negative regulation of apoptotic process;GO:0018105|peptidyl-serine phosphorylation;GO:0018107|peptidyl-t…	GO:0005813|centrosome;GO:0070062|extracellular exosome;GO:0016020|membrane;GO:0030496|midbody;GO:0005739|mitochondrion;GO:0072686|mitotic spindle;GO:0000784|nuclear chromosome, telomeric region;GO:0005634|nucleus;GO:0005876|spindle microtubule;	GO:0005524|ATP binding;GO:0003682|chromatin binding;GO:0004693|cyclin-dependent protein serine/threonine kinase activity;GO:0035173|histone kinase activity;GO:0008353|RNA polymerase II carboxy-terminal domain kinase activity;	K02087
ENSOARG00000004328	190	97	244	498	468	631	0.352549	-1.5041	9.31278e-09	1.47773e-06	down	yes	ELOVL6	Elongation of very long chain fatty acids protein 6, partial [Bos mutus]	GO:0034625|fatty acid elongation, monounsaturated fatty acid;GO:0034626|fatty acid elongation, polyunsaturated fatty acid;GO:0019367|fatty acid elongation, saturated fatty acid;GO:0042759|long-chain fatty acid biosynthetic process;GO:0035338|long-chain fatty-acyl-CoA biosynthetic process;GO:0030148|sphingolipid biosynthetic process;GO:0006636|unsaturated fatty acid biosynthetic process;GO:0042761…	GO:0005783|endoplasmic reticulum;GO:0005789|endoplasmic reticulum membrane;GO:0030176|integral component of endoplasmic reticulum membrane;	GO:0009922|fatty acid elongase activity;	K10203
ENSOARG00000004331	82	42	78	117	109	129	0.607286	-0.719552	0.00525902	0.0431398	down	yes	SERAC1	PREDICTED: protein SERAC1 [Ovis aries]	GO:0030198|extracellular matrix organization;GO:0008654|phospholipid biosynthetic process;	GO:0005783|endoplasmic reticulum;GO:0016021|integral component of membrane;GO:0005739|mitochondrion;GO:0005578|proteinaceous extracellular matrix;	.	.
ENSOARG00000004350	1070	633	1174	1555	1455	1601	0.663921	-0.590916	0.00132728	0.0173847	down	yes	MTDH	PREDICTED: protein LYRIC isoform X1 [Ovis aries musimon]	GO:0070830|bicellular tight junction assembly;GO:0031663|lipopolysaccharide-mediated signaling pathway;GO:0043066|negative regulation of apoptotic process;GO:0000122|negative regulation of transcription from RNA polymerase II promoter;GO:0045766|positive regulation of angiogenesis;GO:0010508|positive regulation of autophagy;GO:0043123|positive regulation of I-kappaB kinase/NF-kappaB signaling;GO:…	GO:0016324|apical plasma membrane;GO:0005923|bicellular tight junction;GO:0005737|cytoplasm;GO:0005783|endoplasmic reticulum;GO:0005789|endoplasmic reticulum membrane;GO:0016021|integral component of membrane;GO:0046581|intercellular canaliculus;GO:0016604|nuclear body;GO:0031965|nuclear membrane;GO:0005730|nucleolus;GO:0005634|nucleus;GO:0048471|perinuclear region of cytoplasm;	GO:0003725|double-stranded RNA binding;GO:0051059|NF-kappaB binding;GO:0044822|poly(A) RNA binding;GO:0001085|RNA polymerase II transcription factor binding;GO:0003713|transcription coactivator activity;	.
ENSOARG00000004361	254	146	292	460	416	547	0.518351	-0.947998	1.39392e-05	0.00067405	down	yes	ANLN	PREDICTED: actin-binding protein anillin isoform X2 [Ovis aries]	GO:0090521|glomerular visceral epithelial cell migration;GO:0002244|hematopoietic progenitor cell differentiation;GO:0000281|mitotic cytokinesis;GO:0007067|mitotic nuclear division;GO:0007096|regulation of exit from mitosis;GO:0000921|septin ring assembly;	GO:0015629|actin cytoskeleton;GO:0005826|actomyosin contractile ring;GO:0005913|cell-cell adherens junction;GO:0043231|intracellular membrane-bounded organelle;GO:0005654|nucleoplasm;	GO:0003779|actin binding;GO:0098641|cadherin binding involved in cell-cell adhesion;	K18621
ENSOARG00000004375	222	105	227	399	379	529	0.450354	-1.15087	4.49984e-06	0.000262629	down	yes	AHCYL2	PREDICTED: adenosylhomocysteinase 3 isoform X1 [Sus scrofa]	GO:0006730|one-carbon metabolic process;GO:0033353|S-adenosylmethionine cycle;	GO:0005829|cytosol;GO:0005783|endoplasmic reticulum;GO:0043005|neuron projection;	GO:0016787|hydrolase activity;	K01251
ENSOARG00000004386	1018	614	1169	1498	1424	1765	0.636754	-0.651193	0.000761097	0.0119647	down	yes	FLRT3	Leucine-rich repeat transmembrane protein FLRT3, partial [Bos mutus]	GO:0007411|axon guidance;GO:0098609|cell-cell adhesion;GO:0019221|cytokine-mediated signaling pathway;GO:0048598|embryonic morphogenesis;GO:0008543|fibroblast growth factor receptor signaling pathway;GO:0060322|head development;GO:0007507|heart development;GO:0046426|negative regulation of JAK-STAT cascade;GO:0006469|negative regulation of protein kinase activity;GO:0031175|neuron projection deve…	GO:0043679|axon terminus;GO:0044295|axonal growth cone;GO:0005911|cell-cell junction;GO:0005737|cytoplasm;GO:0005789|endoplasmic reticulum membrane;GO:0005615|extracellular space;GO:0005925|focal adhesion;GO:0005887|integral component of plasma membrane;GO:0005886|plasma membrane;GO:0005578|proteinaceous extracellular matrix;GO:0097060|synaptic membrane;	GO:0045499|chemorepellent activity;GO:0030674|protein binding, bridging;GO:0042803|protein homodimerization activity;GO:0004860|protein kinase inhibitor activity;GO:0005057|receptor signaling protein activity;	K16362
ENSOARG00000004404	257	116	266	464	342	510	0.514865	-0.957734	0.000325461	0.00661915	down	yes	SBNO1	PREDICTED: protein strawberry notch homolog 1 isoform X2 [Bos taurus]	GO:0006355|regulation of transcription, DNA-templated;	.	.	.
ENSOARG00000004412	176	235	163	93	140	99	1.9018	0.927366	0.00203705	0.0230839	up	yes	ENSOARG00000004412	hypothetical protein PANDA_020398, partial [Ailuropoda melanoleuca]	.	.	.	.
ENSOARG00000004413	263	333	289	233	187	200	1.56607	0.647146	0.00447799	0.0387355	up	yes	IFI35	PREDICTED: interferon-induced 35 kDa protein [Ovis aries]	GO:0060337|type I interferon signaling pathway;	GO:0005829|cytosol;GO:0005634|nucleus;	.	.
ENSOARG00000004419	92	72	98	146	155	176	0.59201	-0.756306	0.000278599	0.00584558	down	yes	TCAIM	PREDICTED: T-cell activation inhibitor, mitochondrial isoform X1 [Ovis aries]	.	GO:0005739|mitochondrion;	.	.
ENSOARG00000004425	279	293	218	165	192	196	1.56578	0.646882	0.0055287	0.0446167	up	yes	INO80E	PREDICTED: INO80 complex subunit E isoform X2 [Ovis aries]	GO:0006310|DNA recombination;GO:0006281|DNA repair;GO:0006260|DNA replication;GO:0006355|regulation of transcription, DNA-templated;GO:0006351|transcription, DNA-templated;	GO:0031011|Ino80 complex;	.	K11669
ENSOARG00000004435	31	19	43	68	59	74	0.494437	-1.01614	0.00203144	0.0230839	down	yes	ENSOARG00000004435	PREDICTED: eukaryotic peptide chain release factor subunit 1 isoform X1 [Ovis aries]	GO:0000184|nuclear-transcribed mRNA catabolic process, nonsense-mediated decay;GO:0006479|protein methylation;	GO:0005737|cytoplasm;	GO:0044822|poly(A) RNA binding;GO:0016149|translation release factor activity, codon specific;	K03265
ENSOARG00000004467	6	3	5	44	22	45	0.136071	-2.87757	8.2342e-07	6.78008e-05	down	yes	SCN7A	PREDICTED: sodium channel protein type 7 subunit alpha isoform X1 [Ovis aries]	GO:0086010|membrane depolarization during action potential;GO:0006936|muscle contraction;GO:0019228|neuronal action potential;GO:0055078|sodium ion homeostasis;GO:0006814|sodium ion transport;	GO:0097386|glial cell projection;GO:0005886|plasma membrane;GO:0001518|voltage-gated sodium channel complex;	GO:0005248|voltage-gated sodium channel activity;	K04839
ENSOARG00000004507	44	15	33	88	50	75	0.45848	-1.12507	0.00366266	0.033712	down	yes	ZNF852	PREDICTED: zinc finger protein 852 isoform X2 [Ovis aries]	GO:0006355|regulation of transcription, DNA-templated;	GO:0005634|nucleus;	GO:0046872|metal ion binding;GO:0003676|nucleic acid binding;	.
ENSOARG00000004519	101	95	122	36	32	42	3.12894	1.64567	7.39763e-10	1.58716e-07	up	yes	CARD9	PREDICTED: caspase recruitment domain-containing protein 9 [Ovis aries]	GO:0050830|defense response to Gram-positive bacterium;GO:0051607|defense response to virus;GO:0007249|I-kappaB kinase/NF-kappaB signaling;GO:0045087|innate immune response;GO:0043123|positive regulation of I-kappaB kinase/NF-kappaB signaling;GO:0045089|positive regulation of innate immune response;GO:0032755|positive regulation of interleukin-6 production;GO:0046330|positive regulation of JNK ca…	GO:0005737|cytoplasm;	GO:0019904|protein domain specific binding;	K12794
ENSOARG00000004524	54	108	89	15	15	13	6.45711	2.69089	3.22662e-10	8.05755e-08	up	yes	ENSOARG00000004524	PREDICTED: serine protease inhibitor Kazal-type 9 [Ovis aries]	GO:1900004|negative regulation of serine-type endopeptidase activity;	GO:0005576|extracellular region;	GO:0004867|serine-type endopeptidase inhibitor activity;	.
ENSOARG00000004566	5	2	18	56	97	128	0.0939412	-3.4121	1.37616e-09	2.72248e-07	down	yes	ENSOARG00000004566	PREDICTED: secretoglobin family 2B member 2-like [Ovis aries musimon]	.	GO:0005615|extracellular space;	.	.
ENSOARG00000004591	497	459	435	312	315	350	1.54936	0.631668	0.000180377	0.00431346	up	yes	HIRIP3	PREDICTED: HIRA-interacting protein 3 [Ovis aries]	GO:0006333|chromatin assembly or disassembly;	GO:0005730|nucleolus;GO:0005634|nucleus;	.	.
ENSOARG00000004593	964	1049	926	682	685	758	1.51412	0.598478	0.000745333	0.0118268	up	yes	ENSOARG00000004593	PREDICTED: beta-hexosaminidase subunit beta isoform X1 [Ovis aries]	GO:0005975|carbohydrate metabolic process;	GO:0005764|lysosome;	GO:0004563|beta-N-acetylhexosaminidase activity;	K12373
ENSOARG00000004596	289	215	384	517	448	548	0.628592	-0.669805	0.000559785	0.00966804	down	yes	ENSOARG00000004596	PREDICTED: 14-3-3 protein zeta/delta, partial [Octodon degus]	GO:0006605|protein targeting;GO:0010941|regulation of cell death;	GO:0042470|melanosome;GO:0005739|mitochondrion;GO:0005634|nucleus;	.	K16197
ENSOARG00000004597	35	24	53	74	78	74	0.528592	-0.919773	0.00354199	0.0331536	down	yes	ZNF35	PREDICTED: zinc finger protein 35 isoform X1 [Ovis aries]	GO:0071300|cellular response to retinoic acid;GO:0006355|regulation of transcription, DNA-templated;GO:0007283|spermatogenesis;GO:0006351|transcription, DNA-templated;	GO:0005623|cell;GO:0005634|nucleus;GO:0048471|perinuclear region of cytoplasm;	GO:0003677|DNA binding;GO:0046872|metal ion binding;GO:0043565|sequence-specific DNA binding;GO:0003700|transcription factor activity, sequence-specific DNA binding;	.
ENSOARG00000004600	264	281	288	183	198	221	1.50733	0.591999	0.00174896	0.0208466	up	yes	EEFSEC	PREDICTED: selenocysteine-specific elongation factor isoform X1 [Ovis aries]	GO:0001514|selenocysteine incorporation;GO:0006412|translation;	GO:0005622|intracellular;GO:0030529|ribonucleoprotein complex;GO:0005739|mitochondrion;GO:0005634|nucleus;	GO:0005525|GTP binding;GO:0003924|GTPase activity;GO:0043021|ribonucleoprotein complex binding;GO:0035368|selenocysteine insertion sequence binding;GO:0003746|translation elongation factor activity;GO:0000049|tRNA binding;	K03833
ENSOARG00000004601	995	629	995	1489	1285	1672	0.630842	-0.66465	7.35017e-05	0.0022665	down	yes	JMJD1C	PREDICTED: probable JmjC domain-containing histone demethylation protein 2C isoform X3 [Ovis aries]	GO:0007596|blood coagulation;GO:0033169|histone H3-K9 demethylation;GO:0006355|regulation of transcription, DNA-templated;GO:0006351|transcription, DNA-templated;	GO:0000785|chromatin;GO:0005622|intracellular;GO:0005654|nucleoplasm;GO:0005634|nucleus;	GO:0031490|chromatin DNA binding;GO:0051213|dioxygenase activity;GO:0032454|histone demethylase activity (H3-K9 specific);GO:0046872|metal ion binding;GO:0046966|thyroid hormone receptor binding;GO:0000976|transcription regulatory region sequence-specific DNA binding;	K11449
ENSOARG00000004613	5	4	22	64	154	213	0.0762569	-3.71299	1.24602e-10	3.38939e-08	down	yes	ENSOARG00000004613	TPA: fel d I chain 1 precursor with leader A-like [Bos taurus]	.	GO:0005576|extracellular region;	GO:0005496|steroid binding;	.
ENSOARG00000004649	250	226	244	104	136	111	2.21845	1.14955	2.71782e-08	3.72978e-06	up	yes	RND2	PREDICTED: rho-related GTP-binding protein RhoN isoform X1 [Ovis aries]	GO:0048672|positive regulation of collateral sprouting;GO:0007165|signal transduction;GO:0007264|small GTPase mediated signal transduction;	GO:0002080|acrosomal membrane;GO:0005769|early endosome;	GO:0005525|GTP binding;GO:0003924|GTPase activity;	K07858
ENSOARG00000004650	118	82	149	208	189	222	0.603674	-0.728158	0.000756503	0.0119542	down	yes	ENSOARG00000004650	PREDICTED: short coiled-coil protein B isoform X1, partial [Ovis aries]	GO:0016239|positive regulation of macroautophagy;GO:0061635|regulation of protein complex stability;	GO:0005829|cytosol;GO:0000139|Golgi membrane;	.	.
ENSOARG00000004657	27	19	8	1	1	5	8.50018	3.08749	0.000399294	0.00770394	up	yes	ENSOARG00000004657	PREDICTED: C-C motif chemokine 18-like [Capra hircus]	GO:0043615|astrocyte cell migration;GO:0007610|behavior;GO:0006816|calcium ion transport;GO:0019722|calcium-mediated signaling;GO:0001775|cell activation;GO:0007267|cell-cell signaling;GO:0006874|cellular calcium ion homeostasis;GO:0071346|cellular response to interferon-gamma;GO:0071347|cellular response to interleukin-1;GO:0071407|cellular response to organic cyclic compound;GO:0071356|cellular…	GO:0005737|cytoplasm;GO:0005829|cytosol;GO:0005576|extracellular region;GO:0005615|extracellular space;GO:0005622|intracellular;	GO:0004698|calcium-dependent protein kinase C activity;GO:0031726|CCR1 chemokine receptor binding;GO:0031730|CCR5 chemokine receptor binding;GO:0042056|chemoattractant activity;GO:0008009|chemokine activity;GO:0042802|identical protein binding;GO:0016301|kinase activity;GO:0016004|phospholipase activator activity;GO:0004672|protein kinase activity;	K05408
ENSOARG00000004694	504	320	704	907	773	1087	0.588039	-0.766016	0.00115232	0.0157346	down	yes	CYB5A	cytochrome b5 [Ovis aries]	GO:0055114|oxidation-reduction process;	GO:0005789|endoplasmic reticulum membrane;GO:0070062|extracellular exosome;GO:0016021|integral component of membrane;GO:0005739|mitochondrion;GO:0031090|organelle membrane;	GO:0020037|heme binding;GO:0046872|metal ion binding;	.
ENSOARG00000004746	952	1007	852	594	624	655	1.64257	0.715952	9.68869e-05	0.00278467	up	yes	ENSOARG00000004746	PREDICTED: chitinase domain-containing protein 1 isoform X1 [Ovis aries]	GO:0005975|carbohydrate metabolic process;GO:0006032|chitin catabolic process;GO:0006954|inflammatory response;GO:0045087|innate immune response;	GO:0005576|extracellular region;GO:0005764|lysosome;	GO:0008061|chitin binding;GO:0004568|chitinase activity;	K17525
ENSOARG00000004763	36	14	58	82	71	94	0.460566	-1.11852	0.00498105	0.0416445	down	yes	FOXN2	PREDICTED: forkhead box protein N2 [Ovis aries]	GO:0030154|cell differentiation;GO:0045893|positive regulation of transcription, DNA-templated;GO:0035914|skeletal muscle cell differentiation;GO:0006351|transcription, DNA-templated;	GO:0043231|intracellular membrane-bounded organelle;GO:0005634|nucleus;	GO:0043565|sequence-specific DNA binding;GO:0003700|transcription factor activity, sequence-specific DNA binding;	K09407
ENSOARG00000004771	202	213	258	92	153	161	1.79901	0.847205	0.00103502	0.0145715	up	yes	DNAJC12	PREDICTED: dnaJ homolog subfamily C member 12 isoform X1 [Ovis aries]	GO:0007568|aging;GO:0043044|ATP-dependent chromatin remodeling;GO:0043623|cellular protein complex assembly;GO:0071407|cellular response to organic cyclic compound;GO:0000183|chromatin silencing at rDNA;GO:0048568|embryonic organ development;GO:0007507|heart development;GO:0042711|maternal behavior;GO:0006346|methylation-dependent chromatin silencing;GO:0000122|negative regulation of transcriptio…	GO:0005737|cytoplasm;GO:0000792|heterochromatin;GO:0000118|histone deacetylase complex;GO:0000790|nuclear chromatin;GO:0005654|nucleoplasm;GO:0005634|nucleus;GO:0043234|protein complex;	GO:0070742|C2H2 zinc finger domain binding;GO:0003682|chromatin binding;GO:0008327|methyl-CpG binding;GO:0003729|mRNA binding;GO:0019904|protein domain specific binding;GO:0003696|satellite DNA binding;GO:0035197|siRNA binding;	K09532
ENSOARG00000004786	1817	2069	1716	1310	1291	1389	1.54102	0.623881	0.000833838	0.0126892	up	yes	UBAC1	PREDICTED: ubiquitin-associated domain-containing protein 1 isoform X1 [Ovis aries]	GO:0016567|protein ubiquitination;	GO:0005737|cytoplasm;GO:0070062|extracellular exosome;GO:0005794|Golgi apparatus;GO:0005886|plasma membrane;	.	K12174
ENSOARG00000004825	26	24	24	61	59	93	0.378128	-1.40305	3.14378e-05	0.00124711	down	yes	WFDC5	PREDICTED: WAP four-disulfide core domain protein 5 [Ovis aries]	.	GO:0005576|extracellular region;	GO:0004867|serine-type endopeptidase inhibitor activity;	.
ENSOARG00000004831	498	525	424	398	271	345	1.56528	0.646422	0.00392723	0.0353945	up	yes	CCL14	PREDICTED: C-C motif chemokine 14 [Ovis aries]	GO:0006874|cellular calcium ion homeostasis;GO:0071346|cellular response to interferon-gamma;GO:0071347|cellular response to interleukin-1;GO:0071356|cellular response to tumor necrosis factor;GO:0070098|chemokine-mediated signaling pathway;GO:0007186|G-protein coupled receptor signaling pathway;GO:0006954|inflammatory response;GO:0048247|lymphocyte chemotaxis;GO:0002548|monocyte chemotaxis;GO:00…	GO:0005623|cell;GO:0005615|extracellular space;	GO:0048020|CCR chemokine receptor binding;GO:0008009|chemokine activity;	K05514
ENSOARG00000004835	113	72	118	202	188	182	0.566582	-0.819643	0.000115851	0.00316832	down	yes	BRCA1	PREDICTED: breast cancer type 1 susceptibility protein isoform X1 [Ovis aries]	GO:0007049|cell cycle;GO:0043009|chordate embryonic development;GO:0009048|dosage compensation by inactivation of X chromosome;GO:0000724|double-strand break repair via homologous recombination;GO:0006633|fatty acid biosynthetic process;GO:0045717|negative regulation of fatty acid biosynthetic process;GO:0035067|negative regulation of histone acetylation;GO:0071158|positive regulation of cell cyc…	GO:0070531|BRCA1-A complex;GO:0031436|BRCA1-BARD1 complex;GO:0005694|chromosome;GO:0005737|cytoplasm;GO:0005634|nucleus;GO:0005886|plasma membrane;	GO:0003677|DNA binding;GO:0016874|ligase activity;GO:0004842|ubiquitin-protein transferase activity;GO:0008270|zinc ion binding;	K10605
ENSOARG00000004859	838	855	840	1460	1632	1776	0.567267	-0.8179	3.7674e-07	3.49932e-05	down	yes	ENSOARG00000004859	PREDICTED: homeodomain-only protein isoform X1 [Ovis aries]	GO:0007507|heart development;GO:0016575|histone deacetylation;GO:0048286|lung alveolus development;GO:0045596|negative regulation of cell differentiation;GO:0000122|negative regulation of transcription from RNA polymerase II promoter;GO:0043415|positive regulation of skeletal muscle tissue regeneration;GO:0051155|positive regulation of striated muscle cell differentiation;GO:0008016|regulation of…	GO:0005737|cytoplasm;GO:0005634|nucleus;	GO:0003677|DNA binding;	.
ENSOARG00000004869	117	95	150	184	180	221	0.665934	-0.586549	0.00481758	0.0407928	down	yes	UTP15	PREDICTED: U3 small nucleolar RNA-associated protein 15 homolog [Ovis aries]	GO:0006364|rRNA processing;	GO:0030054|cell junction;GO:0005737|cytoplasm;GO:0001650|fibrillar center;GO:0005730|nucleolus;	GO:0044822|poly(A) RNA binding;	K14549
ENSOARG00000004885	184	100	203	280	242	275	0.649861	-0.621796	0.00624778	0.0485821	down	yes	RIT1	PREDICTED: GTP-binding protein Rit1 [Bubalus bubalis]	GO:0007265|Ras protein signal transduction;GO:0007165|signal transduction;	GO:0005622|intracellular;GO:0005886|plasma membrane;	GO:0005516|calmodulin binding;GO:0005525|GTP binding;GO:0003924|GTPase activity;	K07832
ENSOARG00000004886	169	176	162	102	86	62	2.20414	1.14021	1.97433e-05	0.000895088	up	yes	UBXN11	PREDICTED: UBX domain-containing protein 11 isoform X1 [Ovis aries]	GO:0043161|proteasome-mediated ubiquitin-dependent protein catabolic process;	GO:0005737|cytoplasm;GO:0005856|cytoskeleton;	GO:0043130|ubiquitin binding;	.
ENSOARG00000004892	202	168	167	122	120	135	1.54431	0.626963	0.00165082	0.020105	up	yes	TSPAN4	PREDICTED: tetraspanin-4 isoform X1 [Bos mutus]	GO:0007166|cell surface receptor signaling pathway;GO:0006461|protein complex assembly;	GO:0005925|focal adhesion;GO:0005887|integral component of plasma membrane;GO:0005886|plasma membrane;GO:0031982|vesicle;	GO:0003823|antigen binding;GO:0005178|integrin binding;	K17294
ENSOARG00000004922	11	14	12	35	41	25	0.397301	-1.33169	0.00384801	0.0348909	down	yes	C16orf89	PREDICTED: UPF0764 protein C16orf89 homolog isoform X1 [Ovis aries]	.	GO:0005829|cytosol;GO:0070062|extracellular exosome;GO:0016020|membrane;	GO:0042803|protein homodimerization activity;	.
ENSOARG00000004979	3427	4195	3185	2195	2663	2095	1.70669	0.771203	0.000674738	0.0109928	up	yes	ENSOARG00000004979	PREDICTED: cathepsin D [Orcinus orca]	GO:0019886|antigen processing and presentation of exogenous peptide antigen via MHC class II;GO:0006914|autophagy;GO:0030574|collagen catabolic process;GO:0030163|protein catabolic process;	GO:0070062|extracellular exosome;GO:0005576|extracellular region;GO:0005615|extracellular space;GO:0043202|lysosomal lumen;GO:0005764|lysosome;GO:0042470|melanosome;GO:0045121|membrane raft;	GO:0004190|aspartic-type endopeptidase activity;GO:0004197|cysteine-type endopeptidase activity;GO:0004252|serine-type endopeptidase activity;	K01379
ENSOARG00000005038	421	322	499	701	649	734	0.639925	-0.644025	3.65146e-05	0.00139057	down	yes	TNPO1	PREDICTED: transportin-1 isoform X1 [Ovis aries]	GO:0006607|NLS-bearing protein import into nucleus;GO:0000059|protein import into nucleus, docking;GO:0000060|protein import into nucleus, translocation;GO:0043488|regulation of mRNA stability;GO:0006610|ribosomal protein import into nucleus;GO:0016032|viral process;	GO:0005737|cytoplasm;GO:0005829|cytosol;GO:0070062|extracellular exosome;GO:0031965|nuclear membrane;GO:0034399|nuclear periphery;GO:0005634|nucleus;GO:0072372|primary cilium;	GO:0008139|nuclear localization sequence binding;GO:0044822|poly(A) RNA binding;GO:0008565|protein transporter activity;	K18752
ENSOARG00000005044	82	74	72	35	40	32	2.30795	1.20661	3.63315e-05	0.00138706	up	yes	ENSOARG00000005044	PREDICTED: proline and serine-rich protein 3 isoform X2 [Vicugna pacos]	GO:0001525|angiogenesis;GO:0006915|apoptotic process;GO:0008283|cell proliferation;GO:0034599|cellular response to oxidative stress;GO:0035924|cellular response to vascular endothelial growth factor stimulus;GO:0007030|Golgi organization;GO:0048193|Golgi vesicle transport;GO:0006954|inflammatory response;GO:0045087|innate immune response;GO:0007229|integrin-mediated signaling pathway;GO:0035556|i…	GO:0005938|cell cortex;GO:0005911|cell-cell junction;GO:0005737|cytoplasm;GO:0005829|cytosol;GO:0005794|Golgi apparatus;GO:0005887|integral component of plasma membrane;GO:0005634|nucleus;GO:0005886|plasma membrane;GO:0005802|trans-Golgi network;	GO:0005524|ATP binding;GO:0016301|kinase activity;GO:0046872|metal ion binding;GO:0004697|protein kinase C activity;GO:0004674|protein serine/threonine kinase activity;	.
ENSOARG00000005060	62	37	47	14	19	8	3.79773	1.92514	7.78442e-06	0.000417535	up	yes	WDR27	PREDICTED: WD repeat-containing protein 27 isoform X13 [Ovis aries musimon]	.	GO:0005654|nucleoplasm;	.	.
ENSOARG00000005097	623	539	555	387	397	368	1.6138	0.690462	1.24194e-05	0.000618251	up	yes	ERMARD	PREDICTED: endoplasmic reticulum membrane-associated RNA degradation protein isoform X1 [Ovis aries]	GO:0007275|multicellular organismal development;	GO:0005789|endoplasmic reticulum membrane;GO:0016021|integral component of membrane;	.	.
ENSOARG00000005098	115	72	133	166	166	191	0.654087	-0.612446	0.00624185	0.048567	down	yes	ST3GAL2	PREDICTED: CMP-N-acetylneuraminate-beta-galactosamide-alpha-2,3-sialyltransferase 2 isoform X1 [Ovis aries]	GO:0006040|amino sugar metabolic process;GO:0006464|cellular protein modification process;GO:0001574|ganglioside biosynthetic process;GO:0018146|keratan sulfate biosynthetic process;GO:0016266|O-glycan processing;GO:0009311|oligosaccharide metabolic process;GO:0018279|protein N-linked glycosylation via asparagine;	GO:0005576|extracellular region;GO:0032580|Golgi cisterna membrane;GO:0000139|Golgi membrane;GO:0030173|integral component of Golgi membrane;	GO:0003836|beta-galactoside (CMP) alpha-2,3-sialyltransferase activity;	K03368
ENSOARG00000005108	39	37	35	18	19	19	2.15233	1.1059	0.00348191	0.032787	up	yes	DLL1	PREDICTED: delta-like protein 1 isoform X1 [Ovis aries]	GO:0014002|astrocyte development;GO:0030154|cell differentiation;GO:0001709|cell fate determination;GO:0021688|cerebellar molecular layer formation;GO:0021693|cerebellar Purkinje cell layer structural organization;GO:0072583|clathrin-mediated endocytosis;GO:0007386|compartment pattern specification;GO:0007368|determination of left/right symmetry;GO:0097102|endothelial tip cell fate specification;…	GO:0005912|adherens junction;GO:0016324|apical plasma membrane;GO:0031410|cytoplasmic vesicle;GO:0005576|extracellular region;GO:0005887|integral component of plasma membrane;GO:0045121|membrane raft;GO:0005886|plasma membrane;	GO:0005509|calcium ion binding;GO:0005112|Notch binding;GO:0030957|Tat protein binding;	K06051
ENSOARG00000005157	323	352	277	181	241	197	1.68158	0.749815	0.0015452	0.0192776	up	yes	ENSOARG00000005157	PREDICTED: bifunctional polynucleotide phosphatase/kinase isoform X4 [Ovis aries musimon]	GO:0016311|dephosphorylation;GO:0098504|DNA 3' dephosphorylation involved in DNA repair;GO:0042769|DNA damage response, detection of DNA damage;GO:0006281|DNA repair;GO:0006261|DNA-dependent DNA replication;GO:0046939|nucleotide phosphorylation;GO:0000718|nucleotide-excision repair, DNA damage removal;GO:0051973|positive regulation of telomerase activity;GO:1904355|positive regulation of telomere…	GO:0016020|membrane;GO:0005739|mitochondrion;GO:0005730|nucleolus;GO:0005654|nucleoplasm;GO:0005634|nucleus;	GO:0005524|ATP binding;GO:0046404|ATP-dependent polydeoxyribonucleotide 5'-hydroxyl-kinase activity;GO:0003684|damaged DNA binding;GO:0003690|double-stranded DNA binding;GO:0004519|endonuclease activity;GO:0019201|nucleotide kinase activity;GO:0046403|polynucleotide 3'-phosphatase activity;GO:0017076|purine nucleotide binding;	K08073
ENSOARG00000005159	1052	686	1089	1986	1690	2218	0.513937	-0.960336	6.42627e-09	1.07573e-06	down	yes	ENSOARG00000005159	PREDICTED: plasminogen activator inhibitor 2-like [Ovis aries]	GO:0042730|fibrinolysis;GO:0043066|negative regulation of apoptotic process;GO:0042060|wound healing;	GO:0005737|cytoplasm;GO:0005576|extracellular region;GO:0005615|extracellular space;GO:0005886|plasma membrane;	GO:0004867|serine-type endopeptidase inhibitor activity;	.
ENSOARG00000005162	1094	795	797	652	537	622	1.60422	0.681875	0.000110473	0.00308778	up	yes	TRIP10	PREDICTED: cdc42-interacting protein 4 isoform X2 [Ovis aries musimon]	GO:0030036|actin cytoskeleton organization;GO:0006897|endocytosis;	GO:0005938|cell cortex;GO:0042995|cell projection;GO:0005856|cytoskeleton;GO:0005794|Golgi apparatus;GO:0005764|lysosome;GO:0001891|phagocytic cup;	GO:0008289|lipid binding;	K07196
ENSOARG00000005176	177	179	159	80	119	93	1.91845	0.939941	0.000201425	0.00464974	up	yes	LRFN3	PREDICTED: leucine-rich repeat and fibronectin type-III domain-containing protein 3 [Ovis aries]	GO:0007409|axonogenesis;GO:0007155|cell adhesion;	GO:0030424|axon;GO:0030054|cell junction;GO:0009986|cell surface;GO:0030425|dendrite;GO:0016021|integral component of membrane;GO:0045211|postsynaptic membrane;GO:0042734|presynaptic membrane;	.	K16356
ENSOARG00000005177	796	404	728	1100	964	1163	0.635205	-0.654705	0.00132494	0.0173691	down	yes	SLK	PREDICTED: STE20-like serine/threonine-protein kinase isoform X1 [Ovis aries]	GO:0006915|apoptotic process;GO:0031122|cytoplasmic microtubule organization;GO:0046777|protein autophosphorylation;GO:0042981|regulation of apoptotic process;GO:0030334|regulation of cell migration;GO:0051893|regulation of focal adhesion assembly;	GO:0031252|cell leading edge;GO:0005913|cell-cell adherens junction;GO:0005737|cytoplasm;GO:0070062|extracellular exosome;GO:0048471|perinuclear region of cytoplasm;	GO:0005524|ATP binding;GO:0098641|cadherin binding involved in cell-cell adhesion;GO:0042802|identical protein binding;GO:0042803|protein homodimerization activity;GO:0004674|protein serine/threonine kinase activity;GO:0004702|receptor signaling protein serine/threonine kinase activity;	K08836
ENSOARG00000005180	164	72	232	333	239	413	0.501663	-0.995209	0.002893	0.0289357	down	yes	HLTF	PREDICTED: helicase-like transcription factor isoform X1 [Ovis aries]	GO:0016569|covalent chromatin modification;GO:0006301|postreplication repair;GO:0000209|protein polyubiquitination;GO:0006355|regulation of transcription, DNA-templated;	GO:0005737|cytoplasm;GO:0016020|membrane;GO:0005730|nucleolus;GO:0005654|nucleoplasm;GO:0005634|nucleus;	GO:0005524|ATP binding;GO:0016887|ATPase activity;GO:0003677|DNA binding;GO:0004386|helicase activity;GO:0016874|ligase activity;GO:0044822|poly(A) RNA binding;GO:0000978|RNA polymerase II core promoter proximal region sequence-specific DNA binding;GO:0001077|transcriptional activator activity, RNA polymerase II core promoter proximal region sequence-specific binding;GO:0061630|ubiquitin protein …	K15711
ENSOARG00000005181	288	246	241	211	189	158	1.50296	0.587808	0.00481252	0.0407726	up	yes	CATSPER4	PREDICTED: cation channel sperm-associated protein 4 isoform X6 [Ovis aries musimon]	GO:0030317|sperm motility;GO:0086010|membrane depolarization during action potential;GO:0007275|multicellular organismal development;GO:0019228|neuronal action potential;GO:0032570|response to progesterone;GO:0048240|sperm capacitation;GO:0035036|sperm-egg recognition;	GO:0001669|acrosomal vesicle;GO:0036128|CatSper complex;GO:0005886|plasma membrane;GO:0097228|sperm principal piece;	GO:0005227|calcium activated cation channel activity;GO:0005245|voltage-gated calcium channel activity;GO:0005248|voltage-gated sodium channel activity;	K16892
ENSOARG00000005197	142	99	162	59	67	72	2.18066	1.12476	2.53898e-06	0.000165992	up	yes	CLIP3	PREDICTED: CAP-Gly domain-containing linker protein 3 [Equus caballus]	GO:0072321|chaperone-mediated protein transport;GO:0045444|fat cell differentiation;GO:0044091|membrane biogenesis;GO:0031115|negative regulation of microtubule polymerization;GO:0018230|peptidyl-L-cysteine S-palmitoylation;GO:0043065|positive regulation of apoptotic process;GO:0045807|positive regulation of endocytosis;GO:0090004|positive regulation of establishment of protein localization to pl…	GO:0005829|cytosol;GO:0031901|early endosome membrane;GO:0005795|Golgi stack;GO:0045121|membrane raft;GO:0005886|plasma membrane;GO:0055038|recycling endosome membrane;GO:0005802|trans-Golgi network;GO:0032588|trans-Golgi network membrane;	GO:0035594|ganglioside binding;GO:0008017|microtubule binding;	K10423
ENSOARG00000005273	758	880	649	493	531	478	1.67259	0.742086	0.000793898	0.012342	up	yes	VEGFB	PREDICTED: vascular endothelial growth factor B, partial [Galeopterus variegatus]	GO:0001525|angiogenesis;GO:0050930|induction of positive chemotaxis;GO:0045766|positive regulation of angiogenesis;GO:0051781|positive regulation of cell division;GO:0001938|positive regulation of endothelial cell proliferation;GO:0060754|positive regulation of mast cell chemotaxis;GO:0001666|response to hypoxia;GO:0048010|vascular endothelial growth factor receptor signaling pathway;	GO:0005615|extracellular space;GO:0016020|membrane;	GO:0008083|growth factor activity;GO:0008201|heparin binding;GO:0043183|vascular endothelial growth factor receptor 1 binding;	K16858
ENSOARG00000005274	4	4	0	100	56	78	0.0372878	-4.74515	5.44725e-14	2.86131e-11	down	yes	CPA3	PREDICTED: mast cell carboxypeptidase A [Ovis aries]	GO:0002003|angiotensin maturation;GO:0006508|proteolysis;	GO:0005576|extracellular region;GO:0005615|extracellular space;GO:0030141|secretory granule;GO:0030133|transport vesicle;	GO:0004181|metallocarboxypeptidase activity;GO:0008270|zinc ion binding;	K08780
ENSOARG00000005280	128	72	150	214	161	268	0.581399	-0.782399	0.00365879	0.0336967	down	yes	ATP8B1	PREDICTED: phospholipid-transporting ATPase IC isoform X2 [Ovis aries musimon]	GO:0015721|bile acid and bile salt transport;GO:0008206|bile acid metabolic process;GO:0006855|drug transmembrane transport;GO:0007030|Golgi organization;GO:0060119|inner ear receptor cell development;GO:0034220|ion transmembrane transport;GO:0045892|negative regulation of transcription, DNA-templated;GO:0045332|phospholipid translocation;GO:0032534|regulation of microvillus assembly;GO:0007605|s…	GO:0016324|apical plasma membrane;GO:0031526|brush border membrane;GO:0005783|endoplasmic reticulum;GO:0005794|Golgi apparatus;GO:0005887|integral component of plasma membrane;GO:0005886|plasma membrane;GO:0032420|stereocilium;	GO:0005524|ATP binding;GO:1901612|cardiolipin binding;GO:0000287|magnesium ion binding;GO:0004012|phospholipid-translocating ATPase activity;	K01530
ENSOARG00000005307	441	190	453	785	691	922	0.477865	-1.06532	3.72842e-05	0.00140582	down	yes	DDX21	nucleolar RNA helicase 2 [Ovis aries]	GO:0001649|osteoblast differentiation;GO:0045815|positive regulation of gene expression, epigenetic;GO:0043330|response to exogenous dsRNA;GO:0009615|response to virus;GO:0010501|RNA secondary structure unwinding;GO:0006364|rRNA processing;GO:0006366|transcription from RNA polymerase II promoter;	GO:0016020|membrane;GO:0005730|nucleolus;GO:0005654|nucleoplasm;GO:0005634|nucleus;	GO:0097322|7SK snRNA binding;GO:0005524|ATP binding;GO:0004004|ATP-dependent RNA helicase activity;GO:0003725|double-stranded RNA binding;GO:0044822|poly(A) RNA binding;GO:0019843|rRNA binding;GO:0030515|snoRNA binding;	K16911
ENSOARG00000005322	181	154	224	506	229	508	0.487235	-1.03731	0.000423673	0.00795785	down	yes	SRGN	PREDICTED: serglycin isoform X1 [Ovis aries]	GO:0031214|biomineral tissue development;GO:0008626|granzyme-mediated apoptotic signaling pathway;GO:0033382|maintenance of granzyme B location in T cell secretory granule;GO:0033373|maintenance of protease location in mast cell secretory granule;GO:0033364|mast cell secretory granule organization;GO:0030502|negative regulation of bone mineralization;GO:0050710|negative regulation of cytokine sec…	GO:0005576|extracellular region;GO:0005615|extracellular space;GO:0005794|Golgi apparatus;GO:0000139|Golgi membrane;GO:0042629|mast cell granule;GO:0031093|platelet alpha granule lumen;GO:0042588|zymogen granule;	.	K06849
ENSOARG00000005339	410	429	419	267	289	266	1.66548	0.735934	4.86176e-05	0.00169085	up	yes	EIPR1	PREDICTED: protein TSSC1 isoform X2 [Ovis aries musimon]	GO:0006355|regulation of transcription, DNA-templated;GO:0006351|transcription, DNA-templated;	GO:0005634|nucleus;	GO:0003677|DNA binding;GO:0046872|metal ion binding;GO:0003700|transcription factor activity, sequence-specific DNA binding;	.
ENSOARG00000005340	10	4	8	20	25	23	0.345125	-1.53481	0.00469868	0.040143	down	yes	ENSOARG00000005340	PREDICTED: zinc finger protein 14 homolog isoform X3 [Ovis aries]	GO:0006355|regulation of transcription, DNA-templated;GO:0006351|transcription, DNA-templated;	GO:0005634|nucleus;	GO:0003677|DNA binding;GO:0046872|metal ion binding;GO:0003700|transcription factor activity, sequence-specific DNA binding;	K09228
ENSOARG00000005345	133	150	123	71	58	88	2.05519	1.03927	0.000101354	0.00288046	up	yes	ENSOARG00000005345	.	.	.	.	.
ENSOARG00000005356	1997	1884	2174	1504	1337	1534	1.50138	0.586287	6.97987e-06	0.000382462	up	yes	MVP	PREDICTED: major vault protein isoform X2 [Ovis aries musimon]	GO:0023051|regulation of signaling;	GO:0005737|cytoplasm;GO:0030529|ribonucleoprotein complex;GO:0005634|nucleus;	.	K17266
ENSOARG00000005361	1706	2464	1449	945	1176	934	2.0412	1.02942	0.000241935	0.00525734	up	yes	PSMG3	PREDICTED: proteasome assembly chaperone 3 [Ovis aries]	GO:0006355|regulation of transcription, DNA-templated;GO:0006351|transcription, DNA-templated;	GO:0005634|nucleus;	GO:0046872|metal ion binding;GO:0003676|nucleic acid binding;	K11877
ENSOARG00000005364	1007	860	947	612	694	541	1.64388	0.717106	2.55889e-05	0.00107382	up	yes	PCED1A	PREDICTED: PC-esterase domain-containing protein 1A isoform X1 [Ovis aries]	GO:0006355|regulation of transcription, DNA-templated;GO:0006351|transcription, DNA-templated;	GO:0005634|nucleus;	GO:0003677|DNA binding;GO:0046872|metal ion binding;GO:0003700|transcription factor activity, sequence-specific DNA binding;	.
ENSOARG00000005384	2532	3187	3218	1480	1117	1425	2.43636	1.28472	1.68272e-10	4.497e-08	up	yes	ENSOARG00000005384	PREDICTED: LOW QUALITY PROTEIN: complement C3 isoform X1 [Ovis aries]	GO:0006957|complement activation, alternative pathway;GO:0006958|complement activation, classical pathway;GO:0006631|fatty acid metabolic process;GO:0006954|inflammatory response;GO:0045745|positive regulation of G-protein coupled receptor protein signaling pathway;GO:0010828|positive regulation of glucose transport;GO:0010884|positive regulation of lipid storage;GO:0001934|positive regulation of…	GO:0005615|extracellular space;	GO:0031715|C5L2 anaphylatoxin chemotactic receptor binding;GO:0004866|endopeptidase inhibitor activity;	K03990
ENSOARG00000005385	122	86	126	175	172	241	0.611832	-0.708793	0.00114254	0.0156514	down	yes	SMIM15	PREDICTED: small integral membrane protein 15 [Chrysemys picta bellii]	.	GO:0016021|integral component of membrane;	.	.
ENSOARG00000005410	0	2	0	41	24	38	0.0212927	-5.5535	7.00998e-07	5.99904e-05	down	yes	COLEC11	PREDICTED: collectin-11 isoform X5 [Bos mutus]	GO:0032502|developmental process;GO:0007275|multicellular organismal development;	GO:0005581|collagen trimer;GO:0005576|extracellular region;	GO:0005537|mannose binding;	K10066
ENSOARG00000005413	22	11	21	53	39	53	0.398811	-1.32622	0.000499327	0.00891705	down	yes	AMER1	PREDICTED: APC membrane recruitment protein 1 [Ovis aries]	GO:0060612|adipose tissue development;GO:0048856|anatomical structure development;GO:0060348|bone development;GO:0072161|mesenchymal cell differentiation involved in kidney development;GO:0090090|negative regulation of canonical Wnt signaling pathway;GO:0090263|positive regulation of canonical Wnt signaling pathway;GO:1903364|positive regulation of cellular protein catabolic process;GO:0031398|po…	GO:0005829|cytosol;GO:0043231|intracellular membrane-bounded organelle;GO:0005634|nucleus;GO:0005886|plasma membrane;	GO:0008013|beta-catenin binding;GO:0005546|phosphatidylinositol-4,5-bisphosphate binding;	K19407
ENSOARG00000005451	375	471	430	257	311	243	1.71921	0.781744	0.000586741	0.00995303	up	yes	PAGR1	PREDICTED: PAXIP1-associated glutamate-rich protein 1 [Ovis aries]	GO:0006310|DNA recombination;GO:0006281|DNA repair;GO:1902808|positive regulation of cell cycle G1/S phase transition;GO:0033148|positive regulation of intracellular estrogen receptor signaling pathway;GO:0045944|positive regulation of transcription from RNA polymerase II promoter;GO:0006351|transcription, DNA-templated;	GO:0044666|MLL3/4 complex;	.	K14973
ENSOARG00000005452	184	86	209	333	255	430	0.49971	-1.00084	0.000487075	0.00877023	down	yes	ENSOARG00000005452	PREDICTED: monocyte to macrophage differentiation factor isoform X2 [Ovis aries musimon]	GO:0019835|cytolysis;GO:0045666|positive regulation of neuron differentiation;GO:0045860|positive regulation of protein kinase activity;GO:0032880|regulation of protein localization;	GO:0005794|Golgi apparatus;GO:0005887|integral component of plasma membrane;GO:0031902|late endosome membrane;GO:0005765|lysosomal membrane;GO:0016020|membrane;	GO:0004672|protein kinase activity;GO:0004872|receptor activity;	K11064
ENSOARG00000005465	599	617	521	350	389	312	1.80182	0.849456	4.20983e-05	0.00154899	up	yes	CRELD1	PREDICTED: cysteine-rich with EGF-like domain protein 1 [Bison bison bison]	.	GO:0016021|integral component of membrane;	GO:0005509|calcium ion binding;	.
ENSOARG00000005467	18	25	12	7	1	3	5.56441	2.47623	0.00113816	0.0156053	up	yes	ZIC4	PREDICTED: LOW QUALITY PROTEIN: zinc finger protein ZIC 4 isoform X1 [Ovis aries]	.	GO:0005634|nucleus;	GO:0003677|DNA binding;GO:0046872|metal ion binding;	K09225
ENSOARG00000005504	2345	1831	2107	1327	835	1334	1.9484	0.962287	8.99172e-07	7.20899e-05	up	yes	COCH	PREDICTED: cochlin isoform X2 [Ovis aries musimon]	GO:0042742|defense response to bacterium;GO:0045089|positive regulation of innate immune response;GO:0008360|regulation of cell shape;GO:0007605|sensory perception of sound;	GO:0031012|extracellular matrix;GO:0005615|extracellular space;	GO:0005518|collagen binding;	.
ENSOARG00000005548	1134	604	1149	1881	1578	1995	0.562817	-0.829262	4.65483e-05	0.00164518	down	yes	SLC39A6	PREDICTED: zinc transporter ZIP6 isoform X2 [Ovis aries musimon]	GO:0071577|zinc II ion transmembrane transport;	GO:0016021|integral component of membrane;GO:0031258|lamellipodium membrane;GO:0005886|plasma membrane;	GO:0046873|metal ion transmembrane transporter activity;	K14712
ENSOARG00000005558	974	1043	881	707	644	695	1.55096	0.633163	0.00057085	0.00980356	up	yes	PKN1	PREDICTED: serine/threonine-protein kinase N1 isoform X3 [Ovis aries musimon]	GO:0010631|epithelial cell migration;GO:0035407|histone H3-T11 phosphorylation;GO:0035556|intracellular signal transduction;GO:0018105|peptidyl-serine phosphorylation;GO:0006468|protein phosphorylation;GO:2000145|regulation of cell motility;GO:0006357|regulation of transcription from RNA polymerase II promoter;GO:0006351|transcription, DNA-templated;	GO:0032154|cleavage furrow;GO:0005737|cytoplasm;GO:0005768|endosome;GO:0005622|intracellular;GO:0030496|midbody;GO:0005634|nucleus;GO:0005886|plasma membrane;	GO:0050681|androgen receptor binding;GO:0005524|ATP binding;GO:0003682|chromatin binding;GO:0017049|GTP-Rho binding;GO:0042393|histone binding;GO:0042826|histone deacetylase binding;GO:0035402|histone kinase activity (H3-T11 specific);GO:0030374|ligand-dependent nuclear receptor transcription coactivator activity;GO:0004697|protein kinase C activity;GO:0004674|protein serine/threonine kinase acti…	K06071
ENSOARG00000005565	168	152	235	314	279	358	0.629272	-0.668244	0.000812265	0.0125108	down	yes	ADSS	PREDICTED: LOW QUALITY PROTEIN: adenylosuccinate synthetase isozyme 2 isoform X1 [Ovis aries]	GO:0044208|'de novo' AMP biosynthetic process;GO:0046040|IMP metabolic process;	GO:0005737|cytoplasm;	GO:0004019|adenylosuccinate synthase activity;GO:0005525|GTP binding;GO:0000287|magnesium ion binding;	K01939
ENSOARG00000005576	479	554	500	295	364	316	1.71761	0.7804	0.000161498	0.00394247	up	yes	ENSOARG00000005576	PREDICTED: integrator complex subunit 1 isoform X2 [Ovis aries musimon]	GO:0016180|snRNA processing;GO:0042795|snRNA transcription from RNA polymerase II promoter;	GO:0016021|integral component of membrane;GO:0032039|integrator complex;GO:0016020|membrane;GO:0031965|nuclear membrane;GO:0005654|nucleoplasm;	.	K13138
ENSOARG00000005585	217	124	240	339	302	339	0.631328	-0.663539	0.00172318	0.0206362	down	yes	RPRD1A	PREDICTED: regulation of nuclear pre-mRNA domain-containing protein 1A isoform X2 [Oryctolagus cuniculus]	GO:0070940|dephosphorylation of RNA polymerase II C-terminal domain;	GO:0016591|DNA-directed RNA polymerase II, holoenzyme;	.	.
ENSOARG00000005601	1955	1860	1695	1276	1530	1182	1.50062	0.585554	0.00213417	0.0238341	up	yes	RNF167	PREDICTED: E3 ubiquitin-protein ligase RNF167 isoform X1 [Physeter catodon]	GO:0045786|negative regulation of cell cycle;GO:0000209|protein polyubiquitination;	GO:0005737|cytoplasm;GO:0012505|endomembrane system;GO:0016021|integral component of membrane;	GO:0016874|ligase activity;GO:0004842|ubiquitin-protein transferase activity;GO:0008270|zinc ion binding;	K15706
ENSOARG00000005605	130	145	116	73	82	82	1.8053	0.852237	0.000810669	0.0125108	up	yes	ENSOARG00000005605	PREDICTED: nose resistant to fluoxetine protein 6-like isoform X4 [Macaca nemestrina]	.	GO:0016021|integral component of membrane;	GO:0016747|transferase activity, transferring acyl groups other than amino-acyl groups;	.
ENSOARG00000005613	360	275	330	245	191	248	1.52401	0.607874	0.00046483	0.00849581	up	yes	TRAF1	PREDICTED: TNF receptor-associated factor 1 isoform X7 [Ovis aries]	GO:0006915|apoptotic process;GO:0051092|positive regulation of NF-kappaB transcription factor activity;GO:0006461|protein complex assembly;GO:2001236|regulation of extrinsic apoptotic signaling pathway;GO:0010803|regulation of tumor necrosis factor-mediated signaling pathway;GO:0007165|signal transduction;	GO:0005737|cytoplasm;GO:0005829|cytosol;	GO:0031996|thioesterase binding;GO:0005164|tumor necrosis factor receptor binding;GO:0031625|ubiquitin protein ligase binding;GO:0008270|zinc ion binding;	K03172
ENSOARG00000005627	467	386	628	809	730	912	0.649518	-0.622559	0.000458521	0.0084254	down	yes	GALNT1	PREDICTED: polypeptide N-acetylgalactosaminyltransferase 1 isoform X2 [Galeopterus variegatus]	GO:0006493|protein O-linked glycosylation;GO:0018242|protein O-linked glycosylation via serine;GO:0018243|protein O-linked glycosylation via threonine;	GO:0005576|extracellular region;GO:0032580|Golgi cisterna membrane;GO:0016021|integral component of membrane;GO:0048471|perinuclear region of cytoplasm;	GO:0030246|carbohydrate binding;GO:0030145|manganese ion binding;GO:0004653|polypeptide N-acetylgalactosaminyltransferase activity;	K00710
ENSOARG00000005666	1034	931	1208	802	677	807	1.50065	0.585586	4.36168e-05	0.0015792	up	yes	CPXM1	PREDICTED: probable carboxypeptidase X1 isoform X1 [Ovis aries]	.	GO:0005615|extracellular space;	GO:0004180|carboxypeptidase activity;GO:0008237|metallopeptidase activity;GO:0008270|zinc ion binding;	K08638
ENSOARG00000005671	55	85	56	22	42	21	2.53776	1.34355	0.00156536	0.0194495	up	yes	ENSOARG00000005671	PREDICTED: HBS1-like protein isoform X1 [Ovis aries]	GO:0032790|ribosome disassembly;GO:0006412|translation;	GO:0005622|intracellular;	GO:0005525|GTP binding;GO:0003924|GTPase activity;GO:0003746|translation elongation factor activity;	K14416
ENSOARG00000005672	73	63	72	40	30	56	1.7938	0.843019	0.00580806	0.0461765	up	yes	B4GALNT1	PREDICTED: beta-1,4 N-acetylgalactosaminyltransferase 1 isoform X2 [Ovis aries musimon]	GO:0005975|carbohydrate metabolic process;GO:0001574|ganglioside biosynthetic process;GO:0006687|glycosphingolipid metabolic process;GO:0030259|lipid glycosylation;GO:0019915|lipid storage;GO:0006486|protein glycosylation;GO:0007283|spermatogenesis;	GO:0030173|integral component of Golgi membrane;GO:0016020|membrane;GO:0005886|plasma membrane;	GO:0003947|(N-acetylneuraminyl)-galactosylglucosylceramide N-acetylgalactosaminyltransferase activity;	K00725
ENSOARG00000005687	169	77	206	339	228	370	0.510836	-0.969067	0.00129838	0.017124	down	yes	ZNF24	PREDICTED: zinc finger protein 24 isoform X1 [Ovis aries]	GO:0042552|myelination;GO:0006351|transcription, DNA-templated;	GO:0005634|nucleus;	GO:0046872|metal ion binding;GO:0043565|sequence-specific DNA binding;GO:0003700|transcription factor activity, sequence-specific DNA binding;	K09230
ENSOARG00000005691	118	130	111	86	82	68	1.65862	0.729986	0.00484673	0.0409032	up	yes	ENSOARG00000005691	PREDICTED: LOW QUALITY PROTEIN: p53-induced death domain-containing protein 1 [Equus caballus]	GO:0006919|activation of cysteine-type endopeptidase activity involved in apoptotic process;GO:0006915|apoptotic process;GO:0006974|cellular response to DNA damage stimulus;GO:0006977|DNA damage response, signal transduction by p53 class mediator resulting in cell cycle arrest;GO:0043066|negative regulation of apoptotic process;GO:0043065|positive regulation of apoptotic process;GO:1902043|positi…	GO:0005737|cytoplasm;GO:0005829|cytosol;GO:0005794|Golgi apparatus;GO:0005654|nucleoplasm;GO:0005634|nucleus;	GO:0005123|death receptor binding;	K10130
ENSOARG00000005699	64	89	61	22	27	19	3.46268	1.79189	2.06328e-06	0.000140941	up	yes	ENSOARG00000005699	PREDICTED: ubiquitin-fold modifier-conjugating enzyme 1 isoform X1 [Bos taurus]	GO:1990592|protein K69-linked ufmylation;GO:0071569|protein ufmylation;GO:0034976|response to endoplasmic reticulum stress;	GO:0005737|cytoplasm;GO:0070062|extracellular exosome;	GO:0071568|UFM1 transferase activity;	K12165
ENSOARG00000005767	228	155	164	97	95	77	2.18691	1.12889	2.08806e-06	0.000141998	up	yes	SLC26A10	PREDICTED: solute carrier family 26 member 10 isoform X1 [Ovis aries]	GO:0015701|bicarbonate transport;GO:1902476|chloride transmembrane transport;GO:0051453|regulation of intracellular pH;GO:0042391|regulation of membrane potential;	GO:0005887|integral component of plasma membrane;	GO:0015301|anion:anion antiporter activity;GO:0015106|bicarbonate transmembrane transporter activity;GO:0005254|chloride channel activity;GO:0019531|oxalate transmembrane transporter activity;GO:0008271|secondary active sulfate transmembrane transporter activity;GO:0015116|sulfate transmembrane transporter activity;	K14707
ENSOARG00000005796	40	34	43	91	115	109	0.400504	-1.32011	8.60264e-07	6.97042e-05	down	yes	ENSOARG00000005796	PREDICTED: LOW QUALITY PROTEIN: platelet glycoprotein Ib alpha chain isoform X1 [Ovis aries]	GO:0007596|blood coagulation;GO:0007155|cell adhesion;GO:0019221|cytokine-mediated signaling pathway;GO:0046426|negative regulation of JAK-STAT cascade;GO:0006469|negative regulation of protein kinase activity;	GO:0005737|cytoplasm;GO:0016021|integral component of membrane;	GO:0004860|protein kinase inhibitor activity;	K06261
ENSOARG00000005798	46	31	56	110	85	139	0.42816	-1.22378	2.77878e-05	0.00113483	down	yes	ENSOARG00000005798	NADH dehydrogenase subunit 4L [Ovis aries]	GO:0042773|ATP synthesis coupled electron transport;	GO:0016021|integral component of membrane;GO:0031966|mitochondrial membrane;GO:0070469|respiratory chain;	GO:0008137|NADH dehydrogenase (ubiquinone) activity;	K03882
ENSOARG00000005800	15	30	13	6	5	7	3.61889	1.85555	0.00452705	0.0390497	up	yes	ENSOARG00000005800	PREDICTED: creatine kinase B-type isoform X1, partial [Ovis aries]	GO:0007420|brain development;GO:0030644|cellular chloride ion homeostasis;	GO:0005739|mitochondrion;	GO:0005524|ATP binding;GO:0004111|creatine kinase activity;	K00933
ENSOARG00000005841	135	152	195	114	102	118	1.56536	0.646491	0.0045358	0.0390802	up	yes	AIFM2	PREDICTED: apoptosis-inducing factor 2 isoform X1 [Ovis aries]	GO:0008637|apoptotic mitochondrial changes;GO:0043065|positive regulation of apoptotic process;	GO:0005829|cytosol;GO:0005615|extracellular space;GO:0016021|integral component of membrane;GO:0005811|lipid particle;GO:0005741|mitochondrial outer membrane;	GO:0003677|DNA binding;GO:0004174|electron-transferring-flavoprotein dehydrogenase activity;GO:0050660|flavin adenine dinucleotide binding;	.
ENSOARG00000005991	1010	1064	837	688	655	703	1.55991	0.641459	0.00100297	0.0142256	up	yes	ENSOARG00000005991	kinesin 2, isoform CRA_a [Homo sapiens]	.	GO:0016023|cytoplasmic membrane-bounded vesicle;GO:0030426|growth cone;GO:0005871|kinesin complex;GO:0005874|microtubule;	GO:0003777|microtubule motor activity;	K10407
ENSOARG00000005999	283	205	320	201	154	174	1.63786	0.711811	0.000292521	0.00605627	up	yes	ENSOARG00000005999	PREDICTED: LOW QUALITY PROTEIN: tubulin monoglycylase TTLL3-like isoform X11 [Ovis aries musimon]	GO:0035082|axoneme assembly;GO:0042384|cilium assembly;GO:0018094|protein polyglycylation;	GO:0005930|axoneme;GO:0005929|cilium;GO:0005737|cytoplasm;GO:0005874|microtubule;GO:0015630|microtubule cytoskeleton;	GO:0005524|ATP binding;GO:0070735|protein-glycine ligase activity;GO:0070736|protein-glycine ligase activity, initiating;	K16608
ENSOARG00000006004	1223	996	1313	1906	1855	2244	0.634821	-0.655579	3.6894e-07	3.45675e-05	down	yes	SCP2	PREDICTED: non-specific lipid-transfer protein [Ovis aries musimon]	GO:1901373|lipid hydroperoxide transport;GO:0015914|phospholipid transport;GO:0032385|positive regulation of intracellular cholesterol transport;GO:0006694|steroid biosynthetic process;	GO:0005739|mitochondrion;GO:0005777|peroxisome;	GO:0033814|propanoyl-CoA C-acyltransferase activity;GO:0032934|sterol binding;GO:0015248|sterol transporter activity;	K08764
ENSOARG00000006011	122	70	175	221	181	314	0.545973	-0.873098	0.00381659	0.0346679	down	yes	STAU2	PREDICTED: double-stranded RNA-binding protein Staufen homolog 2 isoform X1 [Capra hircus]	GO:0006810|transport;	GO:0005783|endoplasmic reticulum;GO:0016020|membrane;GO:0005874|microtubule;GO:0005730|nucleolus;	GO:0003725|double-stranded RNA binding;GO:0044822|poly(A) RNA binding;	K17597
ENSOARG00000006023	797	345	867	1259	935	1384	0.59317	-0.753483	0.00565527	0.0453165	down	yes	ERBIN	PREDICTED: protein LAP2 isoform X1 [Ovis aries]	GO:0045175|basal protein localization;GO:0007155|cell adhesion;GO:0007049|cell cycle;GO:0016049|cell growth;GO:0071356|cellular response to tumor necrosis factor;GO:0007173|epidermal growth factor receptor signaling pathway;GO:0038128|ERBB2 signaling pathway;GO:0045197|establishment or maintenance of epithelial cell apical/basal polarity;GO:0007229|integrin-mediated signaling pathway;GO:0045104|i…	GO:0009925|basal plasma membrane;GO:0005604|basement membrane;GO:0016323|basolateral plasma membrane;GO:0030054|cell junction;GO:0005737|cytoplasm;GO:0030056|hemidesmosome;GO:0031965|nuclear membrane;GO:0005654|nucleoplasm;GO:0005634|nucleus;GO:0005886|plasma membrane;	GO:0005176|ErbB-2 class receptor binding;GO:0005178|integrin binding;GO:0005102|receptor binding;GO:0005200|structural constituent of cytoskeleton;	K12796
ENSOARG00000006024	44	29	46	72	87	97	0.499101	-1.0026	0.000413054	0.00784545	down	yes	GCA	PREDICTED: grancalcin isoform X2 [Ovis aries musimon]	GO:0006508|proteolysis;	GO:0005737|cytoplasm;GO:0005829|cytosol;GO:0070062|extracellular exosome;GO:0005886|plasma membrane;	GO:0005509|calcium ion binding;GO:0004198|calcium-dependent cysteine-type endopeptidase activity;GO:0046982|protein heterodimerization activity;GO:0042803|protein homodimerization activity;	.
ENSOARG00000006033	67	18	100	188	121	188	0.388522	-1.36393	0.00161967	0.0199293	down	yes	FAM198B	PREDICTED: protein FAM198B isoform X1 [Ovis aries]	.	GO:0005794|Golgi apparatus;GO:0000139|Golgi membrane;GO:0016021|integral component of membrane;	.	.
ENSOARG00000006047	134	99	151	303	256	353	0.453352	-1.1413	8.84163e-09	1.41773e-06	down	yes	PLS1	PREDICTED: plastin-1 [Ovis aries]	GO:0051764|actin crosslink formation;GO:0051017|actin filament bundle assembly;GO:0051639|actin filament network formation;GO:0001951|intestinal D-glucose absorption;GO:0090004|positive regulation of establishment of protein localization to plasma membrane;GO:0040018|positive regulation of multicellular organism growth;GO:0032532|regulation of microvillus length;GO:1902896|terminal web assembly;	GO:0005884|actin filament;GO:0032432|actin filament bundle;GO:0005903|brush border;GO:0005737|cytoplasm;GO:0070062|extracellular exosome;GO:1990357|terminal web;	GO:0051015|actin filament binding;GO:0005509|calcium ion binding;	K17275
ENSOARG00000006062	146	123	126	82	90	81	1.68876	0.755968	0.000678979	0.0110374	up	yes	GATD1	PREDICTED: Parkinson disease 7 domain-containing protein 1 isoform X4 [Bos taurus]	GO:0019243|methylglyoxal catabolic process to D-lactate via S-lactoyl-glutathione;	GO:0070062|extracellular exosome;	GO:0019172|glyoxalase III activity;	.
ENSOARG00000006109	22	24	15	5	7	10	3.05023	1.60892	0.00520052	0.0428116	up	yes	ENSOARG00000006109	PREDICTED: calcitonin-like isoform X1 [Ovis aries]	.	GO:0005576|extracellular region;	.	.
ENSOARG00000006133	26	22	34	10	7	11	3.15646	1.65831	0.000584656	0.0099398	up	yes	TNFRSF4	PREDICTED: tumor necrosis factor receptor superfamily member 4 isoform X2 [Ovis aries musimon]	GO:0097190|apoptotic signaling pathway;GO:0006968|cellular defense response;GO:0006955|immune response;GO:0006954|inflammatory response;GO:0007275|multicellular organismal development;GO:0043410|positive regulation of MAPK cascade;GO:0042981|regulation of apoptotic process;GO:0042127|regulation of cell proliferation;GO:0032496|response to lipopolysaccharide;GO:0042098|T cell proliferation;	GO:0009986|cell surface;GO:0005887|integral component of plasma membrane;	GO:0005031|tumor necrosis factor-activated receptor activity;	K05142
ENSOARG00000006149	15908	14488	16107	30469	30748	34524	0.527064	-0.923949	8.99683e-15	5.2711e-12	down	yes	ENSOARG00000006149	PREDICTED: elongation factor 1-alpha 1 [Tupaia chinensis]	GO:0071364|cellular response to epidermal growth factor stimulus;	GO:0005737|cytoplasm;GO:0005829|cytosol;GO:0005730|nucleolus;GO:0005634|nucleus;	GO:0005525|GTP binding;GO:0003924|GTPase activity;GO:0019001|guanyl nucleotide binding;GO:0003746|translation elongation factor activity;	K03231
ENSOARG00000006177	160	211	145	88	115	89	1.94493	0.959721	0.000948886	0.0138457	up	yes	ENSOARG00000006177	PREDICTED: transmembrane protein 80 isoform X2 [Ovis aries musimon]	.	GO:0035869|ciliary transition zone;GO:0016021|integral component of membrane;	.	.
ENSOARG00000006178	362	413	307	187	200	179	2.09727	1.06851	4.58046e-06	0.000266097	up	yes	FAM20C	PREDICTED: extracellular serine/threonine protein kinase FAM20C isoform X2 [Ovis aries musimon]	GO:0031214|biomineral tissue development;GO:0097187|dentinogenesis;GO:0070166|enamel mineralization;GO:0071895|odontoblast differentiation;GO:0036179|osteoclast maturation;GO:0030501|positive regulation of bone mineralization;GO:0045669|positive regulation of osteoblast differentiation;GO:0006468|protein phosphorylation;GO:0040036|regulation of fibroblast growth factor receptor signaling pathway;…	GO:0070062|extracellular exosome;GO:0005615|extracellular space;GO:0005794|Golgi apparatus;	GO:0005524|ATP binding;GO:0005509|calcium ion binding;GO:0030145|manganese ion binding;GO:0004674|protein serine/threonine kinase activity;	.
ENSOARG00000006187	938	872	874	584	705	575	1.56057	0.642075	0.000252449	0.00543157	up	yes	MAPKAPK2	PREDICTED: MAP kinase-activated protein kinase 2 [Pantholops hodgsonii]	GO:0070935|3'-UTR-mediated mRNA stabilization;GO:0000187|activation of MAPK activity;GO:0006974|cellular response to DNA damage stimulus;GO:0035924|cellular response to vascular endothelial growth factor stimulus;GO:0031572|G2 DNA damage checkpoint;GO:0006954|inflammatory response;GO:0048839|inner ear development;GO:0006691|leukotriene metabolic process;GO:0044351|macropinocytosis;GO:0000165|MAPK…	GO:0005813|centrosome;GO:0005737|cytoplasm;GO:0005829|cytosol;GO:0070062|extracellular exosome;GO:0005654|nucleoplasm;GO:0005634|nucleus;	GO:0005524|ATP binding;GO:0009931|calcium-dependent protein serine/threonine kinase activity;GO:0005516|calmodulin binding;GO:0004683|calmodulin-dependent protein kinase activity;GO:0004672|protein kinase activity;GO:0004674|protein serine/threonine kinase activity;GO:0004871|signal transducer activity;	K04443
ENSOARG00000006193	221	121	224	346	311	378	0.583036	-0.778343	0.000213946	0.00479804	down	yes	PREPL	PREDICTED: prolyl endopeptidase-like isoform X1 [Ovis aries]	.	GO:0005829|cytosol;	GO:0004252|serine-type endopeptidase activity;GO:0070008|serine-type exopeptidase activity;	.
ENSOARG00000006194	27	36	33	7	16	8	3.37217	1.75368	0.000495631	0.0088823	up	yes	PRG4	PREDICTED: proteoglycan 4 isoform X2 [Ovis aries musimon]	GO:0008283|cell proliferation;GO:0006955|immune response;	GO:0005576|extracellular region;	GO:0030247|polysaccharide binding;GO:0005044|scavenger receptor activity;	.
ENSOARG00000006201	18	12	31	56	35	55	0.446616	-1.16289	0.00486007	0.0409708	down	yes	ENSOARG00000006201	PREDICTED: protocadherin-20 isoform X2 [Ovis aries musimon]	GO:0007156|homophilic cell adhesion via plasma membrane adhesion molecules;	GO:0016021|integral component of membrane;GO:0005886|plasma membrane;	GO:0005509|calcium ion binding;GO:0044822|poly(A) RNA binding;	K16498
ENSOARG00000006210	173	148	158	102	105	87	1.7603	0.815825	0.000145077	0.00365314	up	yes	OGG1	PREDICTED: N-glycosylase/DNA lyase isoform X1 [Ovis aries]	GO:0002526|acute inflammatory response;GO:0007568|aging;GO:0006284|base-excision repair;GO:0071276|cellular response to cadmium ion;GO:0006974|cellular response to DNA damage stimulus;GO:0045007|depurination;GO:0045008|depyrimidination;GO:0043066|negative regulation of apoptotic process;GO:1901291|negative regulation of double-strand break repair via single-strand annealing;GO:0033683|nucleotide-…	GO:0005739|mitochondrion;GO:0016363|nuclear matrix;GO:0016607|nuclear speck;GO:0005654|nucleoplasm;GO:0005634|nucleus;GO:0043234|protein complex;	GO:0034039|8-oxo-7,8-dihydroguanine DNA N-glycosylase activity;GO:0003684|damaged DNA binding;GO:0004519|endonuclease activity;GO:0032357|oxidized purine DNA binding;GO:0008534|oxidized purine nucleobase lesion DNA N-glycosylase activity;	K03660
ENSOARG00000006212	1304	1815	1544	998	1124	1123	1.58241	0.662121	0.00249819	0.0262086	up	yes	CRABP2	Cellular retinoic acid-binding protein 2, partial [Bos mutus]	GO:0048385|regulation of retinoic acid receptor signaling pathway;	GO:0005737|cytoplasm;GO:0005783|endoplasmic reticulum;GO:0005634|nucleus;	GO:0016918|retinal binding;GO:0001972|retinoic acid binding;GO:0019841|retinol binding;GO:0005215|transporter activity;	K17289
ENSOARG00000006241	415	323	377	210	161	198	2.11727	1.08221	5.24019e-10	1.20945e-07	up	yes	ENSOARG00000006241	PREDICTED: CMRF35-like molecule 9 isoform X4 [Ovis aries]	GO:0002376|immune system process;GO:0002414|immunoglobulin transcytosis in epithelial cells;	GO:0016324|apical plasma membrane;GO:0016323|basolateral plasma membrane;GO:0070062|extracellular exosome;GO:0016021|integral component of membrane;GO:0032585|multivesicular body membrane;	.	K16663
ENSOARG00000006251	390	273	551	926	618	1079	0.495502	-1.01304	6.32012e-05	0.00206155	down	yes	CD109	PREDICTED: CD109 antigen isoform X1, partial [Ovis aries]	GO:0001942|hair follicle development;GO:0010839|negative regulation of keratinocyte proliferation;GO:0001933|negative regulation of protein phosphorylation;GO:0030512|negative regulation of transforming growth factor beta receptor signaling pathway;GO:0061045|negative regulation of wound healing;GO:0072675|osteoclast fusion;GO:0045616|regulation of keratinocyte differentiation;	GO:0031225|anchored component of membrane;GO:0009986|cell surface;GO:0005615|extracellular space;GO:0005886|plasma membrane;	GO:0004867|serine-type endopeptidase inhibitor activity;GO:0050431|transforming growth factor beta binding;	K06530
ENSOARG00000006285	432	421	502	285	351	319	1.53497	0.618213	0.000416747	0.00789591	up	yes	DEAF1	PREDICTED: deformed epidermal autoregulatory factor 1 homolog isoform X4 [Ovis aries musimon]	GO:0048706|embryonic skeletal system development;GO:0001843|neural tube closure;GO:0045944|positive regulation of transcription from RNA polymerase II promoter;GO:0033599|regulation of mammary gland epithelial cell proliferation;GO:2000026|regulation of multicellular organismal development;GO:0006351|transcription, DNA-templated;	GO:0005576|extracellular region;GO:0005634|nucleus;	GO:0003677|DNA binding;GO:0046872|metal ion binding;GO:0003700|transcription factor activity, sequence-specific DNA binding;	.
ENSOARG00000006295	114	127	107	208	246	219	0.563994	-0.826249	0.000263651	0.00561706	down	yes	ENSOARG00000006295	PREDICTED: ribonuclease UK114 isoform X1 [Ovis aries]	.	GO:0009986|cell surface;	GO:0004519|endonuclease activity;	.
ENSOARG00000006326	3	2	3	11	18	26	0.157199	-2.66933	0.000441324	0.00819839	down	yes	ENSOARG00000006326	PREDICTED: zinc finger protein 596-like isoform X1 [Bubalus bubalis]	GO:0006355|regulation of transcription, DNA-templated;GO:0006351|transcription, DNA-templated;	GO:0005634|nucleus;	GO:0003677|DNA binding;GO:0046872|metal ion binding;	K09228
ENSOARG00000006345	134	46	173	291	251	396	0.395439	-1.33847	0.000165377	0.00400507	down	yes	SLC31A1	PREDICTED: high affinity copper uptake protein 1 [Ovis aries]	GO:0006878|cellular copper ion homeostasis;GO:0072719|cellular response to cisplatin;GO:0015677|copper ion import;GO:1902861|copper ion import into cell;GO:0006855|drug transmembrane transport;	GO:0005737|cytoplasm;GO:0016021|integral component of membrane;GO:0005770|late endosome;GO:0043025|neuronal cell body;GO:0005886|plasma membrane;GO:0055037|recycling endosome;	GO:0005375|copper ion transmembrane transporter activity;GO:0015088|copper uptake transmembrane transporter activity;	K14686
ENSOARG00000006366	2279	1823	3406	1218	972	1061	2.46687	1.30268	3.54233e-10	8.43129e-08	up	yes	FCGBP	PREDICTED: LOW QUALITY PROTEIN: IgGFc-binding protein isoform X1 [Ovis aries]	.	GO:0070062|extracellular exosome;	.	.
ENSOARG00000006390	132	182	165	78	105	98	1.86864	0.90199	0.000832053	0.0126892	up	yes	GPR137	Integral membrane protein GPR137, partial [Bos mutus]	.	GO:0016021|integral component of membrane;	.	.
ENSOARG00000006391	2812	1625	3053	4593	4163	5139	0.573788	-0.801411	2.34909e-05	0.00100559	down	yes	SERPINB5	PREDICTED: serpin B5 [Ovis aries]	GO:0030198|extracellular matrix organization;GO:0002009|morphogenesis of an epithelium;GO:0006928|movement of cell or subcellular component;GO:0060512|prostate gland morphogenesis;GO:0050678|regulation of epithelial cell proliferation;	GO:0005737|cytoplasm;GO:0070062|extracellular exosome;GO:0005615|extracellular space;	GO:0004867|serine-type endopeptidase inhibitor activity;	K10139
ENSOARG00000006394	107	84	95	153	144	168	0.66478	-0.589052	0.00379317	0.0345582	down	yes	LDHD	PREDICTED: probable D-lactate dehydrogenase, mitochondrial isoform X1 [Pantholops hodgsonii]	.	GO:0005743|mitochondrial inner membrane;GO:0005739|mitochondrion;	GO:0004458|D-lactate dehydrogenase (cytochrome) activity;GO:0050660|flavin adenine dinucleotide binding;	K00102
ENSOARG00000006434	707	856	585	436	496	416	1.75407	0.810705	0.000855623	0.0129078	up	yes	C1orf35	PREDICTED: multiple myeloma tumor-associated protein 2 isoform X1 [Ovis aries musimon]	.	.	GO:0044822|poly(A) RNA binding;	.
ENSOARG00000006435	470	233	541	765	590	921	0.580073	-0.785694	0.00244288	0.0258492	down	yes	CLIC4	PREDICTED: chloride intracellular channel protein 4 [Tupaia chinensis]	GO:0001525|angiogenesis;GO:0006915|apoptotic process;GO:0048754|branching morphogenesis of an epithelial tube;GO:0071277|cellular response to calcium ion;GO:1902476|chloride transmembrane transport;GO:0001886|endothelial cell morphogenesis;GO:0009566|fertilization;GO:0030216|keratinocyte differentiation;GO:0035264|multicellular organism growth;GO:0030336|negative regulation of cell migration;GO:0…	GO:0045177|apical part of cell;GO:0009986|cell surface;GO:0005911|cell-cell junction;GO:0005813|centrosome;GO:0034707|chloride channel complex;GO:0005829|cytosol;GO:0070062|extracellular exosome;GO:0005902|microvillus;GO:0030496|midbody;GO:0005739|mitochondrion;GO:0016363|nuclear matrix;GO:0005634|nucleus;GO:0048471|perinuclear region of cytoplasm;GO:0005886|plasma membrane;	GO:0005254|chloride channel activity;GO:0005244|voltage-gated ion channel activity;	K05024
ENSOARG00000006454	546	316	493	867	836	772	0.583381	-0.77749	1.96585e-05	0.000894921	down	yes	DPP4	PREDICTED: dipeptidyl peptidase 4 isoform X1 [Ovis aries]	GO:0007155|cell adhesion;GO:0043542|endothelial cell migration;GO:0010716|negative regulation of extracellular matrix disassembly;GO:0008284|positive regulation of cell proliferation;GO:0031295|T cell costimulation;	GO:0016324|apical plasma membrane;GO:0030054|cell junction;GO:0009986|cell surface;GO:0030139|endocytic vesicle;GO:0005576|extracellular region;GO:0016021|integral component of membrane;GO:0071438|invadopodium membrane;GO:0030027|lamellipodium;GO:0031258|lamellipodium membrane;GO:0045121|membrane raft;	GO:0008239|dipeptidyl-peptidase activity;GO:0002020|protease binding;GO:0042803|protein homodimerization activity;GO:0005102|receptor binding;GO:0004252|serine-type endopeptidase activity;	K01278
ENSOARG00000006463	608	822	482	255	384	218	2.46128	1.29941	5.25279e-05	0.00180216	up	yes	ENSOARG00000006463	.	.	.	.	.
ENSOARG00000006471	1025	598	1335	1628	1450	1879	0.633619	-0.658312	0.00376924	0.0344019	down	yes	DSG3	PREDICTED: desmoglein-3 isoform X1 [Ovis aries]	GO:0007156|homophilic cell adhesion via plasma membrane adhesion molecules;	GO:0030057|desmosome;GO:0070062|extracellular exosome;GO:0016021|integral component of membrane;GO:0005886|plasma membrane;	GO:0005509|calcium ion binding;	K07598
ENSOARG00000006499	100	42	101	153	127	178	0.5628	-0.829305	0.00470805	0.040178	down	yes	FILIP1	PREDICTED: filamin-A-interacting protein 1 isoform X3 [Ovis aries musimon]	.	GO:0005737|cytoplasm;GO:0005856|cytoskeleton;	.	.
ENSOARG00000006532	23	20	42	14	4	13	2.94705	1.55927	0.00482598	0.0407958	up	yes	KCNK4	PREDICTED: potassium channel subfamily K member 4 isoform X2 [Ovis aries musimon]	GO:0071469|cellular response to alkaline pH;GO:0071398|cellular response to fatty acid;GO:0071260|cellular response to mechanical stimulus;GO:0071502|cellular response to temperature stimulus;GO:0050976|detection of mechanical stimulus involved in sensory perception of touch;GO:0007613|memory;GO:0071805|potassium ion transmembrane transport;GO:0006813|potassium ion transport;GO:0019233|sensory pe…	GO:0005887|integral component of plasma membrane;GO:0005886|plasma membrane;GO:0034705|potassium channel complex;	GO:0098782|mechanically-gated potassium channel activity;GO:0005267|potassium channel activity;GO:0022841|potassium ion leak channel activity;GO:0097604|temperature-gated cation channel activity;GO:0005244|voltage-gated ion channel activity;	K04915
ENSOARG00000006534	2773	1521	2530	3881	4152	3996	0.602928	-0.729943	5.82338e-05	0.00194108	down	yes	DSG4	PREDICTED: desmoglein-4 [Ovis aries]	GO:0030509|BMP signaling pathway;GO:0001942|hair follicle development;GO:0007156|homophilic cell adhesion via plasma membrane adhesion molecules;GO:0030216|keratinocyte differentiation;GO:0016337|single organismal cell-cell adhesion;	GO:0030057|desmosome;GO:0016021|integral component of membrane;GO:0005886|plasma membrane;	GO:0005509|calcium ion binding;	K07599
ENSOARG00000006553	80	75	73	42	35	56	1.86834	0.901756	0.00188752	0.0218817	up	yes	SPI1	PREDICTED: transcription factor PU.1 isoform X2 [Ovis aries musimon]	GO:0060033|anatomical structure regression;GO:1902262|apoptotic process involved in patterning of blood vessels;GO:0071361|cellular response to ethanol;GO:0030218|erythrocyte differentiation;GO:0030851|granulocyte differentiation;GO:0043966|histone H3 acetylation;GO:0044027|hypermethylation of CpG island;GO:0030098|lymphocyte differentiation;GO:0002320|lymphoid progenitor cell differentiation;GO:…	GO:0000790|nuclear chromatin;	GO:0001047|core promoter binding;GO:0051525|NFAT protein binding;GO:0003723|RNA binding;GO:0000978|RNA polymerase II core promoter proximal region sequence-specific DNA binding;GO:0000979|RNA polymerase II core promoter sequence-specific DNA binding;GO:0000980|RNA polymerase II distal enhancer sequence-specific DNA binding;GO:0000981|RNA polymerase II transcription factor activity, sequence-speci…	K09438
ENSOARG00000006572	33	34	39	11	2	10	5.02762	2.32988	1.19733e-05	0.000597999	up	yes	ENSOARG00000006572	PREDICTED: testis-expressed sequence 40 protein isoform X2 [Bubalus bubalis]	GO:0030154|cell differentiation;GO:0007140|male meiosis;GO:0007283|spermatogenesis;	GO:0005737|cytoplasm;	.	.
ENSOARG00000006573	10	3	18	39	23	47	0.301032	-1.73201	0.00188477	0.0218817	down	yes	RGS7BP	PREDICTED: regulator of G-protein signaling 7-binding protein isoform X1 [Ovis aries]	GO:0007186|G-protein coupled receptor signaling pathway;GO:0009968|negative regulation of signal transduction;	GO:0005737|cytoplasm;GO:0005634|nucleus;GO:0005886|plasma membrane;	.	.
ENSOARG00000006593	554	308	525	778	770	744	0.643699	-0.635543	0.000730619	0.011675	down	yes	NIPAL3	PREDICTED: NIPA-like protein 3 isoform X1 [Ovis aries]	GO:0002377|immunoglobulin production;GO:0015693|magnesium ion transport;	GO:0016021|integral component of membrane;GO:0016020|membrane;	GO:0015095|magnesium ion transmembrane transporter activity;	.
ENSOARG00000006610	700	680	638	455	491	453	1.56908	0.649917	0.000141236	0.00360982	up	yes	BCAR1	PREDICTED: LOW QUALITY PROTEIN: breast cancer anti-estrogen resistance protein 1 isoform X1 [Ovis aries]	GO:0007015|actin filament organization;GO:0050851|antigen receptor-mediated signaling pathway;GO:0050853|B cell receptor signaling pathway;GO:0007155|cell adhesion;GO:0060326|cell chemotaxis;GO:0051301|cell division;GO:0016477|cell migration;GO:0008283|cell proliferation;GO:0035729|cellular response to hepatocyte growth factor stimulus;GO:0007173|epidermal growth factor receptor signaling pathway…	GO:0015629|actin cytoskeleton;GO:0005737|cytoplasm;GO:0005829|cytosol;GO:0005925|focal adhesion;GO:0030027|lamellipodium;GO:0005730|nucleolus;GO:0005886|plasma membrane;GO:0001726|ruffle;	GO:0019901|protein kinase binding;GO:0004871|signal transducer activity;	K05726
ENSOARG00000006615	74	75	76	52	39	46	1.78555	0.836372	0.00271243	0.0277864	up	yes	ENSOARG00000006615	PREDICTED: LOW QUALITY PROTEIN: poly [ADP-ribose] polymerase 3 isoform X1 [Ovis aries]	GO:0051103|DNA ligation involved in DNA repair;GO:0006281|DNA repair;GO:0006302|double-strand break repair;GO:0006273|lagging strand elongation;GO:0051106|positive regulation of DNA ligation;GO:0006471|protein ADP-ribosylation;GO:1990166|protein localization to site of double-strand break;GO:0060236|regulation of mitotic spindle organization;GO:0000723|telomere maintenance;	GO:0005814|centriole;GO:0005737|cytoplasm;GO:0005634|nucleus;GO:0035861|site of double-strand break;	GO:0003824|catalytic activity;GO:0003910|DNA ligase (ATP) activity;GO:0003950|NAD+ ADP-ribosyltransferase activity;	K10798
ENSOARG00000006623	20	13	44	83	97	117	0.275356	-1.86063	1.69383e-06	0.000123608	down	yes	C9orf84	PREDICTED: uncharacterized protein C9orf84 homolog [Ovis aries]	GO:0006915|apoptotic process;GO:0042787|protein ubiquitination involved in ubiquitin-dependent protein catabolic process;	GO:0005737|cytoplasm;GO:0005654|nucleoplasm;	GO:0005524|ATP binding;GO:0061631|ubiquitin conjugating enzyme activity;GO:0061630|ubiquitin protein ligase activity;GO:0031625|ubiquitin protein ligase binding;	.
ENSOARG00000006626	93	103	76	33	53	55	2.11618	1.08146	0.00083549	0.0127016	up	yes	IRF7	PREDICTED: LOW QUALITY PROTEIN: interferon regulatory factor 7 isoform X1 [Ovis aries]	GO:0006974|cellular response to DNA damage stimulus;GO:0019043|establishment of viral latency;GO:0016064|immunoglobulin mediated immune response;GO:0045087|innate immune response;GO:0032607|interferon-alpha production;GO:0032608|interferon-beta production;GO:0060333|interferon-gamma-mediated signaling pathway;GO:0039530|MDA-5 signaling pathway;GO:2000110|negative regulation of macrophage apoptoti…	GO:0005737|cytoplasm;GO:0005829|cytosol;GO:0010008|endosome membrane;GO:0005654|nucleoplasm;GO:0005634|nucleus;	GO:0003677|DNA binding;GO:0000979|RNA polymerase II core promoter sequence-specific DNA binding;GO:0000982|transcription factor activity, RNA polymerase II core promoter proximal region sequence-specific binding;	K09447
ENSOARG00000006627	10	2	9	31	19	49	0.225965	-2.14583	0.000343059	0.00692161	down	yes	FCMR	PREDICTED: fas apoptotic inhibitory molecule 3 isoform X2 [Ovis aries musimon]	GO:0006968|cellular defense response;GO:0002376|immune system process;GO:0043066|negative regulation of apoptotic process;	GO:0005576|extracellular region;GO:0016021|integral component of membrane;	.	.
ENSOARG00000006638	286	292	256	178	127	172	1.91279	0.935678	2.10144e-05	0.000934994	up	yes	PTH1R	PREDICTED: LOW QUALITY PROTEIN: parathyroid hormone/parathyroid hormone-related peptide receptor [Bos mutus]	GO:0007188|adenylate cyclase-modulating G-protein coupled receptor signaling pathway;GO:0007166|cell surface receptor signaling pathway;	GO:0005887|integral component of plasma membrane;	GO:0004991|parathyroid hormone receptor activity;GO:0017046|peptide hormone binding;GO:0043621|protein self-association;	K04585
ENSOARG00000006650	237	133	272	412	325	495	0.555768	-0.847446	0.000419383	0.00790871	down	yes	FAM83B	PREDICTED: protein FAM83B [Ovis aries]	GO:0008283|cell proliferation;GO:0007173|epidermal growth factor receptor signaling pathway;	GO:0005737|cytoplasm;GO:0016020|membrane;	GO:0005154|epidermal growth factor receptor binding;GO:0036313|phosphatidylinositol 3-kinase catalytic subunit binding;GO:0036312|phosphatidylinositol 3-kinase regulatory subunit binding;GO:0019901|protein kinase binding;	.
ENSOARG00000006661	321	172	281	180	161	191	1.55208	0.634204	0.00304858	0.0301552	up	yes	ENSOARG00000006661	PREDICTED: cadherin-23 isoform X2 [Ovis aries]	GO:0006816|calcium ion transport;GO:0016339|calcium-dependent cell-cell adhesion via plasma membrane cell adhesion molecules;GO:0050957|equilibrioception;GO:0007156|homophilic cell adhesion via plasma membrane adhesion molecules;GO:0060122|inner ear receptor stereocilium organization;GO:0007626|locomotory behavior;GO:0045494|photoreceptor cell maintenance;GO:0051480|cytosolic calcium ion homeosta…	GO:0016021|integral component of membrane;GO:0016020|membrane;GO:0005886|plasma membrane;GO:0032420|stereocilium;	GO:0005509|calcium ion binding;	K06813
ENSOARG00000006732	2748	1138	3201	5193	4299	6577	0.464862	-1.10513	0.000128111	0.0033877	down	yes	DSC1	PREDICTED: desmocollin-1 isoform X1 [Ovis aries]	GO:0016339|calcium-dependent cell-cell adhesion via plasma membrane cell adhesion molecules;GO:0007156|homophilic cell adhesion via plasma membrane adhesion molecules;	GO:0030057|desmosome;GO:0016021|integral component of membrane;GO:0005886|plasma membrane;	GO:0005509|calcium ion binding;	K07600
ENSOARG00000006744	325	210	304	163	211	204	1.55404	0.636026	0.00136539	0.0176862	up	yes	POMT1	PREDICTED: protein O-mannosyl-transferase 1 isoform X1 [Ovis aries]	GO:0071712|ER-associated misfolded protein catabolic process;GO:0030198|extracellular matrix organization;GO:0006486|protein glycosylation;	GO:0001669|acrosomal vesicle;GO:0005789|endoplasmic reticulum membrane;GO:0016021|integral component of membrane;GO:0016529|sarcoplasmic reticulum;	GO:0004169|dolichyl-phosphate-mannose-protein mannosyltransferase activity;	K00728
ENSOARG00000006748	79	42	86	132	114	151	0.556434	-0.845718	0.00137911	0.0177562	down	yes	CTSO	PREDICTED: cathepsin O isoform X2 [Ovis aries musimon]	GO:0006508|proteolysis;GO:0051603|proteolysis involved in cellular protein catabolic process;	GO:0005615|extracellular space;GO:0005764|lysosome;	GO:0004197|cysteine-type endopeptidase activity;	K01374
ENSOARG00000006781	51	53	36	20	19	15	2.8338	1.50274	0.000179677	0.00430348	up	yes	ENSOARG00000006781	PREDICTED: 40S ribosomal protein S24-like [Ovis aries]	GO:0000462|maturation of SSU-rRNA from tricistronic rRNA transcript (SSU-rRNA, 5.8S rRNA, LSU-rRNA);GO:0006412|translation;	GO:0022627|cytosolic small ribosomal subunit;	GO:0000166|nucleotide binding;GO:0003735|structural constituent of ribosome;	.
ENSOARG00000006795	40	35	38	74	72	93	0.512511	-0.964346	0.000578298	0.00987057	down	yes	ENSOARG00000006795	PREDICTED: LOW QUALITY PROTEIN: lathosterol oxidase isoform X1 [Ovis aries]	GO:0033490|cholesterol biosynthetic process via lathosterol;GO:0006633|fatty acid biosynthetic process;	GO:0005789|endoplasmic reticulum membrane;GO:0016021|integral component of membrane;	GO:0000248|C-5 sterol desaturase activity;GO:0005506|iron ion binding;GO:0050046|lathosterol oxidase activity;	K00227
ENSOARG00000006797	218	166	180	140	124	127	1.5574	0.639139	0.0011724	0.0159173	up	yes	CNMD	PREDICTED: leukocyte cell-derived chemotaxin 1 isoform X1 [Ovis aries]	GO:0051216|cartilage development;GO:0030154|cell differentiation;GO:0016525|negative regulation of angiogenesis;	GO:0012505|endomembrane system;GO:0016021|integral component of membrane;GO:0005578|proteinaceous extracellular matrix;	.	.
ENSOARG00000006835	666	778	555	1212	1368	1134	0.591129	-0.758454	0.000947084	0.0138457	down	yes	ENSOARG00000006835	PREDICTED: neurofilament heavy polypeptide isoform X3 [Balaenoptera acutorostrata scammoni]	GO:0007605|sensory perception of sound;	.	.	.
ENSOARG00000006836	54	33	67	137	120	124	0.431465	-1.21268	4.96812e-06	0.000285582	down	yes	DPY19L4	PREDICTED: probable C-mannosyltransferase DPY19L4 isoform X2 [Ovis aries musimon]	GO:0018406|protein C-linked glycosylation via 2'-alpha-mannosyl-L-tryptophan;	GO:0016021|integral component of membrane;GO:0005637|nuclear inner membrane;	GO:0000030|mannosyltransferase activity;	.
ENSOARG00000006843	202	141	132	83	60	88	2.2286	1.15614	9.47885e-06	0.000486166	up	yes	NUMBL	PREDICTED: numb-like protein isoform X5 [Ovis aries musimon]	GO:0034332|adherens junction organization;GO:0007409|axonogenesis;GO:0019221|cytokine-mediated signaling pathway;GO:0021670|lateral ventricle development;GO:0007399|nervous system development;GO:0021849|neuroblast division in subventricular zone;GO:0050769|positive regulation of neurogenesis;GO:0019538|protein metabolic process;	GO:0005737|cytoplasm;	.	K06057
ENSOARG00000006871	65	47	56	121	74	127	0.564618	-0.824654	0.00379738	0.0345759	down	yes	GPLD1	PREDICTED: phosphatidylinositol-glycan-specific phospholipase D isoform X1 [Ovis aries]	GO:0002042|cell migration involved in sprouting angiogenesis;GO:0071277|cellular response to calcium ion;GO:0071397|cellular response to cholesterol;GO:0035690|cellular response to drug;GO:0032869|cellular response to insulin stimulus;GO:0071467|cellular response to pH;GO:0071401|cellular response to triglyceride;GO:0002062|chondrocyte differentiation;GO:0002430|complement receptor mediated signa…	GO:0005737|cytoplasm;GO:0005615|extracellular space;GO:0034364|high-density lipoprotein particle;GO:0043231|intracellular membrane-bounded organelle;GO:0005578|proteinaceous extracellular matrix;	GO:0004621|glycosylphosphatidylinositol phospholipase D activity;GO:0017080|sodium channel regulator activity;	K01127
ENSOARG00000006880	144	110	177	293	288	427	0.460571	-1.1185	4.82537e-07	4.37529e-05	down	yes	SERPINB7	PREDICTED: serpin B7 [Ovis aries]	GO:0032967|positive regulation of collagen biosynthetic process;GO:0072126|positive regulation of glomerular mesangial cell proliferation;GO:0090362|positive regulation of platelet-derived growth factor production;GO:0032914|positive regulation of transforming growth factor beta1 production;	GO:0005737|cytoplasm;GO:0005615|extracellular space;	GO:0004867|serine-type endopeptidase inhibitor activity;	K13964
ENSOARG00000006893	87	83	125	148	183	172	0.631283	-0.663641	0.00438179	0.038229	down	yes	CAPS	Calcyphosin, partial [Bos mutus]	GO:0098779|mitophagy in response to mitochondrial depolarization;	GO:0005737|cytoplasm;GO:0070062|extracellular exosome;GO:0005634|nucleus;GO:0005886|plasma membrane;	GO:0005509|calcium ion binding;	.
ENSOARG00000006897	78	51	76	132	102	148	0.577408	-0.792336	0.00129422	0.0170839	down	yes	CRISPLD1	PREDICTED: cysteine-rich secretory protein LCCL domain-containing 1 isoform X1 [Ovis aries]	GO:0060325|face morphogenesis;	GO:0070062|extracellular exosome;	.	.
ENSOARG00000006927	72	61	54	111	105	113	0.616652	-0.697471	0.00472928	0.040314	down	yes	CDNF	PREDICTED: cerebral dopamine neurotrophic factor [Ovis aries]	GO:0071542|dopaminergic neuron differentiation;GO:0031175|neuron projection development;	GO:0005783|endoplasmic reticulum;GO:0005615|extracellular space;	.	.
ENSOARG00000006931	93	75	97	144	160	158	0.618069	-0.694161	0.0007918	0.012342	down	yes	C9orf152	PREDICTED: uncharacterized protein C9orf152 homolog [Ovis aries]	GO:0030835|negative regulation of actin filament depolymerization;	GO:0030864|cortical actin cytoskeleton;GO:0005737|cytoplasm;GO:0030027|lamellipodium;GO:0005886|plasma membrane;	GO:0003779|actin binding;	.
ENSOARG00000006950	535	233	465	862	666	936	0.5307	-0.914032	0.000225812	0.00496363	down	yes	YOD1	PREDICTED: ubiquitin thioesterase OTU1 isoform X1 [Ovis aries]	GO:0030968|endoplasmic reticulum unfolded protein response;GO:0030433|ER-associated ubiquitin-dependent protein catabolic process;GO:0035871|protein K11-linked deubiquitination;GO:1990167|protein K27-linked deubiquitination;GO:0035523|protein K29-linked deubiquitination;GO:1990168|protein K33-linked deubiquitination;GO:0071108|protein K48-linked deubiquitination;GO:0070536|protein K63-linked deub…	.	GO:1990380|Lys48-specific deubiquitinase activity;GO:0046872|metal ion binding;GO:0004843|ubiquitin-specific protease activity;GO:1904265|ubiquitin-specific protease activity involved in negative regulation of retrograde protein transport, ER to cytosol;	K13719
ENSOARG00000006967	94	56	108	177	128	175	0.57454	-0.79952	0.00162389	0.0199329	down	yes	ITGB6	PREDICTED: integrin beta-6 isoform X1 [Ovis aries]	GO:0033627|cell adhesion mediated by integrin;GO:0007160|cell-matrix adhesion;GO:0006954|inflammatory response;GO:0007229|integrin-mediated signaling pathway;	GO:0009897|external side of plasma membrane;GO:0070062|extracellular exosome;GO:0005925|focal adhesion;GO:0008305|integrin complex;	GO:0001618|virus receptor activity;	.
ENSOARG00000006970	126	176	132	62	88	55	2.32365	1.21639	0.000130503	0.00341833	up	yes	ENSOARG00000006970	PREDICTED: melanoma-derived growth regulatory protein isoform X1 [Ovis aries]	.	GO:0005576|extracellular region;	.	K16655
ENSOARG00000006971	179	176	291	447	439	642	0.456546	-1.13117	2.05047e-06	0.00014087	down	yes	ENSOARG00000006971	PREDICTED: serpin B10 isoform X1 [Ovis aries musimon]	GO:0098779|mitophagy in response to mitochondrial depolarization;GO:0002230|positive regulation of defense response to virus by host;GO:0098792|xenophagy;	GO:0005737|cytoplasm;GO:0005615|extracellular space;GO:0005634|nucleus;	GO:0004867|serine-type endopeptidase inhibitor activity;	K13963
ENSOARG00000006972	11	9	16	36	50	80	0.234279	-2.0937	3.98563e-06	0.000239028	down	yes	ENSOARG00000006972	PREDICTED: protein SET-like [Ovis aries]	GO:0006334|nucleosome assembly;	GO:0005737|cytoplasm;GO:0005829|cytosol;GO:0005783|endoplasmic reticulum;GO:0005654|nucleoplasm;GO:0048471|perinuclear region of cytoplasm;	GO:0003677|DNA binding;	K11290
ENSOARG00000006978	407	487	474	339	324	281	1.5808	0.660656	0.00138245	0.0177562	up	yes	ENSOARG00000006978	ras-related protein Rab-4B [Canis lupus familiaris]	GO:0046323|glucose import;GO:0015031|protein transport;GO:0030100|regulation of endocytosis;GO:0007264|small GTPase mediated signal transduction;	GO:0032593|insulin-responsive compartment;GO:0048471|perinuclear region of cytoplasm;GO:0005886|plasma membrane;GO:0055037|recycling endosome;	GO:0005525|GTP binding;	K07880
ENSOARG00000006985	2776	2801	2353	1817	1977	1717	1.57023	0.650978	0.000497381	0.00890317	up	yes	CTSA	PREDICTED: lysosomal protective protein isoform X1 [Ovis aries]	GO:0051603|proteolysis involved in cellular protein catabolic process;	GO:0005764|lysosome;	GO:0004185|serine-type carboxypeptidase activity;	K13289
ENSOARG00000007002	182	129	120	87	90	79	1.81725	0.861754	0.00054357	0.0095014	up	yes	HOXB6	PREDICTED: homeobox protein Hox-B6 isoform X1 [Ovis aries]	GO:0009952|anterior/posterior pattern specification;GO:0048706|embryonic skeletal system development;GO:0048704|embryonic skeletal system morphogenesis;GO:0034101|erythrocyte homeostasis;GO:0006351|transcription, DNA-templated;	GO:0005634|nucleus;	GO:0044822|poly(A) RNA binding;GO:0043565|sequence-specific DNA binding;GO:0003700|transcription factor activity, sequence-specific DNA binding;	K09306
ENSOARG00000007072	597	413	708	1072	1056	1233	0.546909	-0.870627	3.08346e-07	2.99174e-05	down	yes	ENSOARG00000007072	PREDICTED: coatomer subunit beta' [Ovis aries]	GO:0006888|ER to Golgi vesicle-mediated transport;GO:0006891|intra-Golgi vesicle-mediated transport;GO:0006886|intracellular protein transport;GO:0006890|retrograde vesicle-mediated transport, Golgi to ER;	GO:0030126|COPI vesicle coat;GO:0005829|cytosol;GO:0005794|Golgi apparatus;GO:0000139|Golgi membrane;	GO:0005080|protein kinase C binding;GO:0005198|structural molecule activity;	K17302
ENSOARG00000007077	42	26	45	74	79	77	0.525864	-0.927239	0.00124185	0.0165997	down	yes	SH3BGRL2	SH3 domain-binding glutamic acid-rich-like protein 2 [Bos taurus]	.	GO:0005634|nucleus;	.	.
ENSOARG00000007090	1650	1524	965	994	604	709	1.96979	0.978041	0.000473318	0.00860138	up	yes	CYP2F1	PREDICTED: cytochrome P450 2F3 isoform X2 [Ovis aries musimon]	.	GO:0005789|endoplasmic reticulum membrane;GO:0031090|organelle membrane;	GO:0070330|aromatase activity;GO:0020037|heme binding;GO:0005506|iron ion binding;GO:0019825|oxygen binding;	K07416
ENSOARG00000007118	299	304	288	174	157	189	1.86909	0.902337	2.11627e-06	0.00014297	up	yes	TP53I13	PREDICTED: LOW QUALITY PROTEIN: tumor protein p53-inducible protein 13 isoform X1 [Ovis aries]	.	GO:0005737|cytoplasm;GO:0016021|integral component of membrane;GO:0005886|plasma membrane;	.	.
ENSOARG00000007128	708	598	990	2150	2693	2520	0.334	-1.58208	7.92155e-17	6.03345e-14	down	yes	ENSOARG00000007128	PREDICTED: cytochrome P450 2A13 [Ovis aries]	GO:0009804|coumarin metabolic process;GO:0019373|epoxygenase P450 pathway;GO:0006805|xenobiotic metabolic process;	GO:0005789|endoplasmic reticulum membrane;GO:0031090|organelle membrane;	GO:0008392|arachidonic acid epoxygenase activity;GO:0070330|aromatase activity;GO:0008389|coumarin 7-hydroxylase activity;GO:0020037|heme binding;GO:0005506|iron ion binding;GO:0019825|oxygen binding;GO:0008395|steroid hydroxylase activity;	K17685
ENSOARG00000007137	117	94	136	189	179	217	0.639182	-0.645702	0.000999643	0.0141916	down	yes	RRAS2	PREDICTED: ras-related protein R-Ras2 isoform X2 [Ovis aries]	GO:0009987|cellular process;GO:0001649|osteoblast differentiation;GO:0030335|positive regulation of cell migration;GO:0007265|Ras protein signal transduction;GO:1901214|regulation of neuron death;	GO:0070062|extracellular exosome;GO:0005925|focal adhesion;GO:0005622|intracellular;GO:0016020|membrane;GO:0005886|plasma membrane;	GO:0005525|GTP binding;	K07830
ENSOARG00000007144	1806	2206	1827	1379	1191	1264	1.67391	0.743222	0.000204994	0.00470927	up	yes	TCOF1	PREDICTED: treacle protein isoform X5 [Ovis aries musimon]	GO:0001501|skeletal system development;	GO:0005737|cytoplasm;GO:0005730|nucleolus;GO:0005634|nucleus;	GO:0044822|poly(A) RNA binding;GO:0005215|transporter activity;	K14562
ENSOARG00000007152	34	34	16	3	3	3	10.2781	3.3615	1.44891e-06	0.000108192	up	yes	TM4SF5	PREDICTED: transmembrane 4 L6 family member 5 [Ovis aries]	.	GO:0016021|integral component of membrane;	.	.
ENSOARG00000007194	101	115	111	60	83	63	1.72639	0.787759	0.0036667	0.0337282	up	yes	TPRA1	transmembrane protein adipocyte-associated 1 [Bos taurus]	.	GO:0016021|integral component of membrane;GO:0005886|plasma membrane;	.	.
ENSOARG00000007220	708	316	741	1127	950	1269	0.557718	-0.842391	0.000815528	0.0125364	down	yes	43897	PREDICTED: E3 ubiquitin-protein ligase MARCH7 isoform X4 [Ovis aries]	GO:0042130|negative regulation of T cell proliferation;GO:0016567|protein ubiquitination;GO:0002643|regulation of tolerance induction;	.	GO:0016874|ligase activity;GO:0008270|zinc ion binding;	K10662
ENSOARG00000007247	79	46	87	149	112	180	0.514987	-0.957392	0.000411344	0.00783251	down	yes	TMEM106B	PREDICTED: transmembrane protein 106B [Ovis aries]	GO:0048813|dendrite morphogenesis;GO:0007041|lysosomal transport;GO:0032418|lysosome localization;GO:0007040|lysosome organization;GO:1900006|positive regulation of dendrite development;	GO:0070062|extracellular exosome;GO:0016021|integral component of membrane;GO:0031902|late endosome membrane;GO:0005765|lysosomal membrane;	.	.
ENSOARG00000007255	326	212	376	609	451	640	0.575497	-0.79712	0.000113631	0.00313008	down	yes	UBA6	PREDICTED: ubiquitin-like modifier-activating enzyme 6 [Ovis aries]	GO:0021764|amygdala development;GO:0060996|dendritic spine development;GO:0021766|hippocampus development;GO:0007612|learning;GO:0007626|locomotory behavior;GO:0016567|protein ubiquitination;GO:0042787|protein ubiquitination involved in ubiquitin-dependent protein catabolic process;GO:0006511|ubiquitin-dependent protein catabolic process;	GO:0005737|cytoplasm;GO:0005829|cytosol;	GO:0005524|ATP binding;GO:0019780|FAT10 activating enzyme activity;GO:0004839|ubiquitin activating enzyme activity;	K10699
ENSOARG00000007274	189	86	179	92	46	98	2.04763	1.03395	0.0021691	0.0240681	up	yes	CYP2B6	PREDICTED: cytochrome P450 2B11-like isoform X1 [Ovis aries]	GO:0019373|epoxygenase P450 pathway;	GO:0005789|endoplasmic reticulum membrane;GO:0031090|organelle membrane;	GO:0008392|arachidonic acid epoxygenase activity;GO:0070330|aromatase activity;GO:0020037|heme binding;GO:0005506|iron ion binding;GO:0008395|steroid hydroxylase activity;	K07412
ENSOARG00000007291	46	21	30	13	15	8	2.86014	1.51608	0.00171647	0.0205882	up	yes	ENSOARG00000007291	PREDICTED: T-cell surface glycoprotein CD1b-3 [Ovis aries]	GO:0002250|adaptive immune response;	GO:0010008|endosome membrane;GO:0016021|integral component of membrane;GO:0005765|lysosomal membrane;GO:0005886|plasma membrane;	.	K06448
ENSOARG00000007297	281	329	269	200	200	172	1.68191	0.750097	0.000960116	0.013863	up	yes	ENSOARG00000007297	PREDICTED: zinc finger and BTB domain-containing protein 42-like [Ovis aries musimon]	GO:0007517|muscle organ development;GO:0000122|negative regulation of transcription from RNA polymerase II promoter;GO:0006351|transcription, DNA-templated;	GO:0005737|cytoplasm;GO:0005654|nucleoplasm;GO:0005634|nucleus;GO:0005886|plasma membrane;	GO:0003677|DNA binding;GO:0046872|metal ion binding;	.
ENSOARG00000007300	2	3	1	23	9	16	0.137288	-2.86472	0.000854227	0.0129078	down	yes	HRH4	PREDICTED: histamine H4 receptor [Ovis aries]	GO:0007197|adenylate cyclase-inhibiting G-protein coupled acetylcholine receptor signaling pathway;GO:0006954|inflammatory response;GO:0007207|phospholipase C-activating G-protein coupled acetylcholine receptor signaling pathway;GO:0007204|positive regulation of cytosolic calcium ion concentration;GO:0043408|regulation of MAPK cascade;GO:0007271|synaptic transmission, cholinergic;	GO:0016021|integral component of membrane;GO:0005886|plasma membrane;GO:0045202|synapse;	GO:0016907|G-protein coupled acetylcholine receptor activity;GO:0004969|histamine receptor activity;	K04152
ENSOARG00000007307	230	184	300	117	73	137	2.35362	1.23488	1.92045e-06	0.000134812	up	yes	CD1E	PREDICTED: T-cell surface glycoprotein CD1e, membrane-associated [Ovis aries]	GO:0002250|adaptive immune response;GO:0048007|antigen processing and presentation, exogenous lipid antigen via MHC class Ib;GO:0006955|immune response;	GO:0005769|early endosome;GO:0000139|Golgi membrane;GO:0005887|integral component of plasma membrane;GO:0005770|late endosome;GO:0043202|lysosomal lumen;GO:0005886|plasma membrane;	GO:0030881|beta-2-microglobulin binding;GO:0030883|endogenous lipid antigen binding;GO:0030884|exogenous lipid antigen binding;GO:0071723|lipopeptide binding;	K06448
ENSOARG00000007314	71	19	72	139	100	141	0.447326	-1.1606	0.00248933	0.0261462	down	yes	MIER3	PREDICTED: mesoderm induction early response protein 3 isoform X3 [Ovis aries musimon]	GO:0006355|regulation of transcription, DNA-templated;GO:0006351|transcription, DNA-templated;	GO:0005634|nucleus;	GO:0003677|DNA binding;	.
ENSOARG00000007315	239	209	243	146	153	168	1.60098	0.678953	0.00010893	0.00305025	up	yes	PERM1	PREDICTED: PGC-1 and ERR-induced regulator in muscle protein 1 isoform X1 [Ovis aries]	GO:0006355|regulation of transcription, DNA-templated;GO:0014850|response to muscle activity;GO:0006351|transcription, DNA-templated;	GO:0005737|cytoplasm;GO:0005634|nucleus;	.	.
ENSOARG00000007374	980	1143	835	589	704	516	1.79292	0.842308	0.000480915	0.00869207	up	yes	SPHK1	PREDICTED: sphingosine kinase 1 isoform X2 [Ovis aries musimon]	GO:0001568|blood vessel development;GO:0007420|brain development;GO:0019722|calcium-mediated signaling;GO:0006954|inflammatory response;GO:0035556|intracellular signal transduction;GO:0043066|negative regulation of apoptotic process;GO:0045766|positive regulation of angiogenesis;GO:0030307|positive regulation of cell growth;GO:0030335|positive regulation of cell migration;GO:0048146|positive regu…	GO:0005737|cytoplasm;GO:0005829|cytosol;GO:0005634|nucleus;GO:0005886|plasma membrane;	GO:0005524|ATP binding;GO:0005516|calmodulin binding;GO:0017050|D-erythro-sphingosine kinase activity;GO:0003677|DNA binding;GO:0000287|magnesium ion binding;GO:0051721|protein phosphatase 2A binding;GO:0008481|sphinganine kinase activity;GO:0038036|sphingosine-1-phosphate receptor activity;	K04718
ENSOARG00000007382	160	163	146	89	98	115	1.69508	0.761354	0.00085931	0.0129191	up	yes	SDS	PREDICTED: L-serine dehydratase/L-threonine deaminase [Ovis aries musimon]	GO:0006094|gluconeogenesis;GO:0006565|L-serine catabolic process;GO:0042866|pyruvate biosynthetic process;	GO:0005737|cytoplasm;	GO:0003941|L-serine ammonia-lyase activity;GO:0004794|L-threonine ammonia-lyase activity;GO:0042803|protein homodimerization activity;GO:0030170|pyridoxal phosphate binding;	K17989
ENSOARG00000007389	152	131	136	441	407	443	0.351504	-1.50839	3.40923e-19	2.88515e-16	down	yes	ENSOARG00000007389	PREDICTED: class I histocompatibility antigen, Gogo-C*0202 alpha chain-like [Ovis aries]	GO:0002474|antigen processing and presentation of peptide antigen via MHC class I;GO:0006955|immune response;	GO:0016021|integral component of membrane;GO:0042612|MHC class I protein complex;	.	.
ENSOARG00000007390	366	363	396	262	230	291	1.56278	0.64411	0.000165809	0.00400915	up	yes	COPZ2	Coatomer subunit zeta-2, partial [Bos mutus]	GO:0006888|ER to Golgi vesicle-mediated transport;GO:0006886|intracellular protein transport;GO:0006890|retrograde vesicle-mediated transport, Golgi to ER;	GO:0005801|cis-Golgi network;GO:0030126|COPI vesicle coat;GO:0005829|cytosol;GO:0005789|endoplasmic reticulum membrane;GO:0033116|endoplasmic reticulum-Golgi intermediate compartment membrane;GO:0000139|Golgi membrane;GO:0030133|transport vesicle;	.	.
ENSOARG00000007399	149	60	143	248	198	309	0.494263	-1.01665	0.000524678	0.00923979	down	yes	SMC2	PREDICTED: structural maintenance of chromosomes protein 2 [Ovis aries]	GO:0051301|cell division;GO:0051383|kinetochore organization;GO:0010032|meiotic chromosome condensation;GO:0045132|meiotic chromosome segregation;GO:0007076|mitotic chromosome condensation;	GO:0000793|condensed chromosome;GO:0000796|condensin complex;GO:0005737|cytoplasm;GO:0005829|cytosol;GO:0070062|extracellular exosome;GO:0000228|nuclear chromosome;GO:0005730|nucleolus;GO:0005654|nucleoplasm;GO:0005634|nucleus;	GO:0005524|ATP binding;GO:0046982|protein heterodimerization activity;	K06674
ENSOARG00000007405	13	7	30	2	2	1	10.4735	3.38868	0.00027029	0.00574244	up	yes	C4BPA	PREDICTED: C4b-binding protein alpha chain isoform X3 [Ovis aries]	GO:0006958|complement activation, classical pathway;GO:0045087|innate immune response;GO:0045959|negative regulation of complement activation, classical pathway;GO:0045732|positive regulation of protein catabolic process;	GO:0072562|blood microparticle;GO:0044216|other organism cell;	GO:0044822|poly(A) RNA binding;	K04002
ENSOARG00000007424	297	217	316	457	488	510	0.612598	-0.706986	6.60028e-06	0.000365607	down	yes	TTC4	PREDICTED: tetratricopeptide repeat protein 4 [Ovis aries]	GO:0006810|transport;	.	GO:0008289|lipid binding;	.
ENSOARG00000007446	318	335	404	185	181	220	1.95929	0.970334	2.19097e-07	2.25507e-05	up	yes	ENSOARG00000007446	PREDICTED: glutathione S-transferase omega-1-like isoform X2 [Ovis aries]	GO:0071243|cellular response to arsenic-containing substance;GO:0006749|glutathione metabolic process;GO:0019852|L-ascorbic acid metabolic process;GO:0042178|xenobiotic catabolic process;	GO:0005737|cytoplasm;GO:0005829|cytosol;	GO:0045174|glutathione dehydrogenase (ascorbate) activity;GO:0004364|glutathione transferase activity;GO:0050610|methylarsonate reductase activity;GO:0016491|oxidoreductase activity;	K00799
ENSOARG00000007447	72	42	67	98	109	115	0.601855	-0.732513	0.00358319	0.0334248	down	yes	TTC22	PREDICTED: tetratricopeptide repeat protein 22 [Ovis aries]	GO:0071243|cellular response to arsenic-containing substance;GO:0006749|glutathione metabolic process;GO:0019852|L-ascorbic acid metabolic process;GO:0042178|xenobiotic catabolic process;	GO:0005737|cytoplasm;GO:0005829|cytosol;	GO:0045174|glutathione dehydrogenase (ascorbate) activity;GO:0004364|glutathione transferase activity;GO:0050610|methylarsonate reductase activity;GO:0016491|oxidoreductase activity;	.
ENSOARG00000007452	99	109	95	48	34	49	2.53194	1.34024	2.87088e-06	0.000182217	up	yes	HSPA6	PREDICTED: heat shock 70 kDa protein 6 isoform X1 [Ovis aries]	.	.	GO:0005524|ATP binding;	K03283
ENSOARG00000007462	468	450	403	316	348	291	1.50397	0.588777	0.00246127	0.0259465	up	yes	DCAF15	PREDICTED: DDB1- and CUL4-associated factor 15 isoform X2 [Ovis aries musimon]	GO:0016567|protein ubiquitination;	.	.	K11791
ENSOARG00000007467	81	55	74	47	32	50	1.75401	0.810655	0.00563242	0.0452048	up	yes	ENSOARG00000007467	TPA: signal-regulatory protein alpha-like [Bos taurus]	.	GO:0016021|integral component of membrane;	.	K06551
ENSOARG00000007475	88	40	73	153	136	198	0.440674	-1.18222	1.84229e-05	0.000850414	down	yes	ADAMTS18	PREDICTED: A disintegrin and metalloproteinase with thrombospondin motifs 18 [Pantholops hodgsonii]	GO:0001654|eye development;GO:0090331|negative regulation of platelet aggregation;	GO:0005578|proteinaceous extracellular matrix;	GO:0004222|metalloendopeptidase activity;GO:0008270|zinc ion binding;	K08632
ENSOARG00000007476	500	572	441	303	370	318	1.67353	0.742895	0.000966627	0.0139043	up	yes	SIGIRR	PREDICTED: LOW QUALITY PROTEIN: single Ig IL-1-related receptor isoform X1 [Ovis aries]	GO:0006953|acute-phase response;GO:0045079|negative regulation of chemokine biosynthetic process;GO:0001960|negative regulation of cytokine-mediated signaling pathway;GO:0031665|negative regulation of lipopolysaccharide-mediated signaling pathway;GO:0043433|negative regulation of sequence-specific DNA binding transcription factor activity;GO:0007165|signal transduction;	GO:0016021|integral component of membrane;GO:0016020|membrane;	.	K05169
ENSOARG00000007488	8	6	3	53	48	70	0.108103	-3.20952	9.30972e-11	2.72721e-08	down	yes	SPTA1	PREDICTED: spectrin alpha chain, erythrocytic 1 [Ovis aries]	GO:0051693|actin filament capping;GO:0007015|actin filament organization;GO:0007411|axon guidance;GO:0006888|ER to Golgi vesicle-mediated transport;GO:0030097|hemopoiesis;GO:0002260|lymphocyte homeostasis;GO:0000165|MAPK cascade;GO:0007009|plasma membrane organization;GO:0006779|porphyrin-containing compound biosynthetic process;GO:0032092|positive regulation of protein binding;GO:0042102|positiv…	GO:0015629|actin cytoskeleton;GO:0030424|axon;GO:0032437|cuticular plate;GO:0005829|cytosol;GO:0031235|intrinsic component of the cytoplasmic side of the plasma membrane;GO:0008091|spectrin;GO:0014731|spectrin-associated cytoskeleton;	GO:0051015|actin filament binding;GO:0005509|calcium ion binding;GO:0005088|Ras guanyl-nucleotide exchange factor activity;GO:0005200|structural constituent of cytoskeleton;	K06114
ENSOARG00000007493	1168	596	1416	2059	1668	2380	0.551693	-0.858062	0.000544523	0.0095014	down	yes	DHCR24	PREDICTED: delta(24)-sterol reductase [Capra hircus]	GO:0042987|amyloid precursor protein catabolic process;GO:0006915|apoptotic process;GO:0007050|cell cycle arrest;GO:0006695|cholesterol biosynthetic process;GO:0033489|cholesterol biosynthetic process via desmosterol;GO:0033490|cholesterol biosynthetic process via lathosterol;GO:0030539|male genitalia development;GO:0061024|membrane organization;GO:0043066|negative regulation of apoptotic process…	GO:0005856|cytoskeleton;GO:0005829|cytosol;GO:0005783|endoplasmic reticulum;GO:0005789|endoplasmic reticulum membrane;GO:0000139|Golgi membrane;GO:0016021|integral component of membrane;GO:0016020|membrane;GO:0005634|nucleus;	GO:0000246|delta24(24-1) sterol reductase activity;GO:0050614|delta24-sterol reductase activity;GO:0019899|enzyme binding;GO:0050660|flavin adenine dinucleotide binding;GO:0016614|oxidoreductase activity, acting on CH-OH group of donors;GO:0016628|oxidoreductase activity, acting on the CH-CH group of donors, NAD or NADP as acceptor;GO:0042605|peptide antigen binding;	K09828
ENSOARG00000007500	145	167	118	78	77	82	1.99388	0.995577	0.000214326	0.00479804	up	yes	TCEA3	PREDICTED: transcription elongation factor A protein 3 isoform X2 [Bubalus bubalis]	GO:0032784|regulation of DNA-templated transcription, elongation;GO:0006357|regulation of transcription from RNA polymerase II promoter;GO:0006351|transcription, DNA-templated;	GO:0005634|nucleus;	GO:0003677|DNA binding;GO:0008270|zinc ion binding;	.
ENSOARG00000007512	125	146	126	276	323	262	0.502817	-0.991894	1.38817e-05	0.000673439	down	yes	ETNPPL	PREDICTED: ethanolamine-phosphate phospho-lyase [Ovis aries]	.	GO:0005739|mitochondrion;	GO:0050459|ethanolamine-phosphate phospho-lyase activity;GO:0042802|identical protein binding;GO:0030170|pyridoxal phosphate binding;GO:0008483|transaminase activity;	K14286
ENSOARG00000007518	31	31	26	8	13	15	2.66712	1.41528	0.00223759	0.0245155	up	yes	ENSOARG00000007518	PREDICTED: cysteine sulfinic acid decarboxylase isoform X3 [Ovis aries musimon]	GO:0019752|carboxylic acid metabolic process;GO:0042412|taurine biosynthetic process;	.	GO:0030170|pyridoxal phosphate binding;GO:0004782|sulfinoalanine decarboxylase activity;	K01594
ENSOARG00000007541	100	83	130	52	54	76	1.85327	0.890077	0.000833534	0.0126892	up	yes	CSF2RA	PREDICTED: granulocyte-macrophage colony-stimulating factor receptor subunit alpha isoform X5 [Ovis aries]	GO:0044267|cellular protein metabolic process;GO:0000165|MAPK cascade;	GO:0005576|extracellular region;GO:0005887|integral component of plasma membrane;GO:0005622|intracellular;GO:0005886|plasma membrane;	GO:0004896|cytokine receptor activity;GO:0004713|protein tyrosine kinase activity;GO:0005088|Ras guanyl-nucleotide exchange factor activity;GO:0004872|receptor activity;	K05066
ENSOARG00000007545	113	53	171	248	193	258	0.508388	-0.975997	0.00246131	0.0259465	down	yes	EML4	PREDICTED: echinoderm microtubule-associated protein-like 4 isoform X4 [Ovis aries]	GO:0007017|microtubule-based process;GO:0007067|mitotic nuclear division;	GO:0005737|cytoplasm;GO:0016020|membrane;GO:0005874|microtubule;	.	K15420
ENSOARG00000007549	109	124	116	68	75	66	1.8193	0.863383	0.000609341	0.0102338	up	yes	LPAR2	PREDICTED: lysophosphatidic acid receptor 2 isoform X1 [Ovis aries]	GO:0007202|activation of phospholipase C activity;GO:0007186|G-protein coupled receptor signaling pathway;GO:0007204|positive regulation of cytosolic calcium ion concentration;	GO:0009986|cell surface;GO:0005887|integral component of plasma membrane;GO:0005886|plasma membrane;	GO:0004930|G-protein coupled receptor activity;GO:0008289|lipid binding;GO:0070915|lysophosphatidic acid receptor activity;	K04291
ENSOARG00000007559	119	149	143	82	61	80	2.01812	1.01301	9.50605e-05	0.00274773	up	yes	PODNL1	PREDICTED: podocan-like protein 1 isoform X3 [Ovis aries musimon]	GO:0019221|cytokine-mediated signaling pathway;GO:0046426|negative regulation of JAK-STAT cascade;GO:0006469|negative regulation of protein kinase activity;	GO:0005737|cytoplasm;GO:0031012|extracellular matrix;GO:0005578|proteinaceous extracellular matrix;	GO:0004860|protein kinase inhibitor activity;	.
ENSOARG00000007580	416	177	439	727	536	735	0.545484	-0.874391	0.0012884	0.0170261	down	yes	PLEKHA1	PREDICTED: pleckstrin homology domain-containing family A member 1 isoform X3 [Ovis aries musimon]	GO:0008209|androgen metabolic process;GO:0050853|B cell receptor signaling pathway;GO:0070301|cellular response to hydrogen peroxide;GO:0045184|establishment of protein localization;GO:0008210|estrogen metabolic process;GO:0060325|face morphogenesis;GO:0008585|female gonad development;GO:0033327|Leydig cell differentiation;GO:0001553|luteinization;GO:0035264|multicellular organism growth;GO:00518…	GO:0005737|cytoplasm;GO:0070062|extracellular exosome;GO:0016020|membrane;GO:0005654|nucleoplasm;GO:0005886|plasma membrane;GO:0032587|ruffle membrane;	GO:0030165|PDZ domain binding;GO:0035091|phosphatidylinositol binding;GO:0043325|phosphatidylinositol-3,4-bisphosphate binding;	.
ENSOARG00000007595	28	19	40	80	77	75	0.400767	-1.31916	3.10407e-05	0.00123458	down	yes	ENSOARG00000007595	PREDICTED: potassium voltage-gated channel subfamily E member 1 [Ovis aries]	GO:1902260|negative regulation of delayed rectifier potassium channel activity;GO:0006487|protein N-linked glycosylation;GO:0006493|protein O-linked glycosylation;	GO:0016324|apical plasma membrane;GO:0016021|integral component of membrane;GO:0045121|membrane raft;GO:0005886|plasma membrane;	GO:0005251|delayed rectifier potassium channel activity;GO:0015459|potassium channel regulator activity;	K04894
ENSOARG00000007619	237	174	287	378	394	452	0.611623	-0.709286	9.67881e-05	0.00278467	down	yes	BTBD10	PREDICTED: BTB/POZ domain-containing protein 10 isoform X2 [Capra hircus]	GO:1901215|negative regulation of neuron death;GO:0042327|positive regulation of phosphorylation;GO:0044342|type B pancreatic cell proliferation;	GO:0005737|cytoplasm;GO:0005730|nucleolus;GO:0005654|nucleoplasm;GO:0005634|nucleus;	.	K10482
ENSOARG00000007622	459	623	493	372	294	337	1.73233	0.792711	0.000745338	0.0118268	up	yes	PSMB8	proteasome subunit beta type-8 [Ovis aries]	GO:0019882|antigen processing and presentation;GO:0045444|fat cell differentiation;GO:0051603|proteolysis involved in cellular protein catabolic process;GO:0052548|regulation of endopeptidase activity;	GO:0005737|cytoplasm;GO:0070062|extracellular exosome;GO:0005634|nucleus;GO:0005839|proteasome core complex;GO:1990111|spermatoproteasome complex;	GO:0004298|threonine-type endopeptidase activity;	K02740
ENSOARG00000007637	979	1157	1014	715	803	661	1.58064	0.660511	0.00121434	0.0162913	up	yes	LMCD1	PREDICTED: LOW QUALITY PROTEIN: LIM and cysteine-rich domains protein 1 [Ovis aries]	GO:0098779|mitophagy in response to mitochondrial depolarization;GO:0000122|negative regulation of transcription from RNA polymerase II promoter;GO:0070886|positive regulation of calcineurin-NFAT signaling cascade;GO:0002230|positive regulation of defense response to virus by host;GO:0010611|regulation of cardiac muscle hypertrophy;GO:0006351|transcription, DNA-templated;GO:0098792|xenophagy;	GO:0005737|cytoplasm;GO:0031012|extracellular matrix;GO:0005615|extracellular space;GO:0005634|nucleus;	GO:0003714|transcription corepressor activity;GO:0008270|zinc ion binding;	.
ENSOARG00000007652	6	10	10	28	41	48	0.242383	-2.04464	2.68519e-05	0.00111151	down	yes	ENSOARG00000007652	PREDICTED: transmembrane protease serine 11E-like [Capra hircus]	GO:0006508|proteolysis;GO:0097264|self proteolysis;	GO:0030425|dendrite;GO:0005576|extracellular region;GO:0005887|integral component of plasma membrane;GO:0043204|perikaryon;	GO:0004252|serine-type endopeptidase activity;	K14359
ENSOARG00000007663	214	230	283	153	150	156	1.71701	0.779895	8.41704e-05	0.00251405	up	yes	PKDCC	PREDICTED: extracellular tyrosine-protein kinase PKDCC isoform X1 [Ovis aries musimon]	GO:0030282|bone mineralization;GO:0030154|cell differentiation;GO:0048566|embryonic digestive tract development;GO:0035108|limb morphogenesis;GO:0048286|lung alveolus development;GO:0035264|multicellular organism growth;GO:0042997|negative regulation of Golgi to plasma membrane protein transport;GO:0060021|palate development;GO:0018108|peptidyl-tyrosine phosphorylation;GO:0030501|positive regulat…	GO:0005576|extracellular region;GO:0005794|Golgi apparatus;	GO:0005524|ATP binding;GO:0004715|non-membrane spanning protein tyrosine kinase activity;GO:0004672|protein kinase activity;	K17548
ENSOARG00000007670	895	1045	817	563	691	442	1.7769	0.829359	0.000974743	0.013942	up	yes	UBALD2	PREDICTED: UBA-like domain-containing protein 2 isoform X2 [Ovis aries musimon]	GO:0007165|signal transduction;	GO:0016021|integral component of membrane;GO:0005886|plasma membrane;	GO:0004930|G-protein coupled receptor activity;GO:0004984|olfactory receptor activity;	.
ENSOARG00000007672	102	95	138	81	71	78	1.57038	0.651118	0.00643232	0.0495366	up	yes	DZIP1L	PREDICTED: zinc finger protein DZIP1L isoform X6 [Ovis aries musimon]	GO:0042384|cilium assembly;	GO:0036064|ciliary basal body;GO:0005737|cytoplasm;	GO:0046872|metal ion binding;	K16470
ENSOARG00000007688	3541	4447	3044	2251	2879	2280	1.64017	0.713842	0.00365383	0.0336713	up	yes	SLC25A6	ADP/ATP translocase 3 [Ovis aries]	GO:0006915|apoptotic process;GO:0006412|translation;GO:0055085|transmembrane transport;	GO:0016021|integral component of membrane;GO:0005743|mitochondrial inner membrane;GO:0005634|nucleus;	GO:0003735|structural constituent of ribosome;GO:0005215|transporter activity;	K05863
ENSOARG00000007696	983	716	1169	2202	2004	2565	0.454394	-1.13798	4.07443e-12	1.59143e-09	down	yes	ECHDC1	PREDICTED: ethylmalonyl-CoA decarboxylase [Ovis aries]	GO:0008152|metabolic process;	GO:0005829|cytosol;	GO:0016831|carboxy-lyase activity;GO:0004492|methylmalonyl-CoA decarboxylase activity;	K18426
ENSOARG00000007734	395	455	391	267	277	331	1.55626	0.638079	0.00188318	0.0218813	up	yes	TREX2	PREDICTED: three prime repair exonuclease 2 [Ovis aries]	GO:0006259|DNA metabolic process;GO:0006281|DNA repair;	GO:0005634|nucleus;	GO:0008296|3'-5'-exodeoxyribonuclease activity;GO:0008853|exodeoxyribonuclease III activity;GO:0000287|magnesium ion binding;GO:0003676|nucleic acid binding;GO:0042803|protein homodimerization activity;	K10791
ENSOARG00000007735	415	302	384	248	224	208	1.73996	0.799055	3.28708e-06	0.000206909	up	yes	KLHL17	PREDICTED: LOW QUALITY PROTEIN: kelch-like protein 17 isoform X1 [Ovis aries]	GO:0030036|actin cytoskeleton organization;GO:0007420|brain development;GO:0016567|protein ubiquitination;	GO:0015629|actin cytoskeleton;GO:0030054|cell junction;GO:0031463|Cul3-RING ubiquitin ligase complex;GO:0032839|dendrite cytoplasm;GO:0005615|extracellular space;GO:0043025|neuronal cell body;GO:0014069|postsynaptic density;GO:0045211|postsynaptic membrane;	GO:0051015|actin filament binding;GO:0031208|POZ domain binding;GO:0032947|protein complex scaffold;	K10454
ENSOARG00000007738	575	567	634	449	342	350	1.68833	0.755596	3.38095e-05	0.00131719	up	yes	TAP1	PREDICTED: LOW QUALITY PROTEIN: antigen peptide transporter 1 [Ovis aries]	GO:0002250|adaptive immune response;GO:0019885|antigen processing and presentation of endogenous peptide antigen via MHC class I;GO:0015031|protein transport;	GO:0042825|TAP complex;	GO:0005524|ATP binding;GO:0015197|peptide transporter activity;GO:0015440|peptide-transporting ATPase activity;	.
ENSOARG00000007751	122	76	86	60	42	57	1.92407	0.944164	0.000779529	0.012179	up	yes	IFFO1	PREDICTED: intermediate filament family orphan 1 isoform X5 [Bubalus bubalis]	.	GO:0005882|intermediate filament;	GO:0005198|structural molecule activity;	.
ENSOARG00000007787	7	0	1	38	24	65	0.0671941	-3.89552	5.01934e-07	4.49763e-05	down	yes	FCER1A	high affinity immunoglobulin epsilon receptor subunit alpha precursor [Ovis aries]	GO:0007257|activation of JUN kinase activity;GO:0038095|Fc-epsilon receptor signaling pathway;GO:0019370|leukotriene biosynthetic process;GO:0050850|positive regulation of calcium-mediated signaling;GO:0045425|positive regulation of granulocyte macrophage colony-stimulating factor biosynthetic process;GO:0045401|positive regulation of interleukin-3 biosynthetic process;GO:0043306|positive regulat…	GO:0009986|cell surface;GO:0009897|external side of plasma membrane;GO:0005887|integral component of plasma membrane;GO:0005622|intracellular;GO:0005886|plasma membrane;	GO:0019767|IgE receptor activity;	K08089
ENSOARG00000007866	248	334	293	195	138	145	2.01033	1.00743	8.01834e-05	0.0024283	up	yes	PSMB9	PREDICTED: proteasome subunit beta type-9 isoform X2 [Ovis aries musimon]	GO:0002376|immune system process;GO:0051603|proteolysis involved in cellular protein catabolic process;GO:2000116|regulation of cysteine-type endopeptidase activity;	GO:0005737|cytoplasm;GO:0070062|extracellular exosome;GO:0005634|nucleus;GO:0005839|proteasome core complex;GO:1990111|spermatoproteasome complex;	GO:0004298|threonine-type endopeptidase activity;	K02741
ENSOARG00000007870	598	399	618	1012	1020	1052	0.560375	-0.835537	3.45953e-08	4.62272e-06	down	yes	SPTLC1	PREDICTED: serine palmitoyltransferase 1 [Ovis aries]	GO:0046513|ceramide biosynthetic process;GO:1904504|positive regulation of lipophagy;GO:0046511|sphinganine biosynthetic process;GO:0006686|sphingomyelin biosynthetic process;GO:0046512|sphingosine biosynthetic process;	GO:0016021|integral component of membrane;GO:0035339|SPOTS complex;	GO:0030170|pyridoxal phosphate binding;GO:0004758|serine C-palmitoyltransferase activity;	K00654
ENSOARG00000007889	2	4	2	36	33	17	0.101071	-3.30656	4.63237e-06	0.000267291	down	yes	CRHR2	PREDICTED: corticotropin-releasing factor receptor 2 isoform X5 [Ovis aries musimon]	GO:0007188|adenylate cyclase-modulating G-protein coupled receptor signaling pathway;GO:0007166|cell surface receptor signaling pathway;	GO:0005887|integral component of plasma membrane;GO:0005886|plasma membrane;	GO:0015056|corticotrophin-releasing factor receptor activity;	K04579
ENSOARG00000007907	260	177	256	491	516	647	0.450466	-1.15051	7.91217e-11	2.36326e-08	down	yes	SEC14L6	PREDICTED: putative SEC14-like protein 6 isoform X1 [Ovis aries]	.	GO:0016021|integral component of membrane;GO:0005622|intracellular;	GO:0005215|transporter activity;	.
ENSOARG00000007914	236	215	293	81	92	50	3.57806	1.83918	1.04003e-11	3.60062e-09	up	yes	GSDMC	PREDICTED: LOW QUALITY PROTEIN: gasdermin-C [Capra hircus]	GO:0012501|programmed cell death;	GO:0005737|cytoplasm;GO:0005829|cytosol;GO:0005815|microtubule organizing center;GO:0005739|mitochondrion;GO:0005886|plasma membrane;	.	.
ENSOARG00000007924	174	189	257	358	353	406	0.601098	-0.734327	0.000209285	0.00474411	down	yes	PDLIM3	PREDICTED: PDZ and LIM domain protein 3 isoform X1 [Ovis aries]	GO:0007015|actin filament organization;GO:0007507|heart development;	GO:0015629|actin cytoskeleton;GO:0030018|Z disc;	GO:0008307|structural constituent of muscle;GO:0008270|zinc ion binding;	.
ENSOARG00000007934	19	29	9	81	56	83	0.289456	-1.78859	6.60013e-05	0.00211917	down	yes	HS3ST1	PREDICTED: heparan sulfate glucosamine 3-O-sulfotransferase 1 [Ovis aries]	GO:0006024|glycosaminoglycan biosynthetic process;	GO:0005796|Golgi lumen;GO:0016021|integral component of membrane;	GO:0008467|[heparan sulfate]-glucosamine 3-sulfotransferase 1 activity;GO:0008146|sulfotransferase activity;	K01024
ENSOARG00000007954	632	728	1018	1223	1191	1481	0.662304	-0.594435	0.00368998	0.0338815	down	yes	FGFBP1	PREDICTED: fibroblast growth factor-binding protein 1 [Ovis aries]	GO:0098779|mitophagy in response to mitochondrial depolarization;GO:0008284|positive regulation of cell proliferation;GO:0002230|positive regulation of defense response to virus by host;GO:0045743|positive regulation of fibroblast growth factor receptor signaling pathway;GO:0098792|xenophagy;	GO:0009986|cell surface;GO:0005615|extracellular space;GO:0005886|plasma membrane;	.	.
ENSOARG00000007958	8217	9209	7542	5055	7090	5408	1.55512	0.637022	0.00405854	0.0361966	up	yes	VSIG8	PREDICTED: V-set and immunoglobulin domain-containing protein 8 [Ovis aries musimon]	.	GO:0016021|integral component of membrane;GO:0005622|intracellular;	GO:0044822|poly(A) RNA binding;	.
ENSOARG00000008013	743	523	724	1070	1082	1101	0.656528	-0.607072	7.53112e-06	0.000406814	down	yes	PNPLA8	PREDICTED: calcium-independent phospholipase A2-gamma isoform X1 [Ovis aries]	GO:0019369|arachidonic acid metabolic process;GO:0050482|arachidonic acid secretion;GO:0008219|cell death;GO:0006631|fatty acid metabolic process;GO:0043651|linoleic acid metabolic process;GO:0036151|phosphatidylcholine acyl-chain remodeling;GO:0034638|phosphatidylcholine catabolic process;GO:0036152|phosphatidylethanolamine acyl-chain remodeling;GO:0046338|phosphatidylethanolamine catabolic proc…	GO:0005789|endoplasmic reticulum membrane;GO:0000139|Golgi membrane;GO:0016021|integral component of membrane;GO:0005622|intracellular;GO:0016020|membrane;GO:0048471|perinuclear region of cytoplasm;GO:0005778|peroxisomal membrane;GO:0005777|peroxisome;	GO:0005524|ATP binding;GO:0047499|calcium-independent phospholipase A2 activity;GO:0004622|lysophospholipase activity;GO:0004623|phospholipase A2 activity;	K16815
ENSOARG00000008016	1128	1017	952	712	658	695	1.63122	0.705954	8.9923e-06	0.000465918	up	yes	TNIP1	PREDICTED: TNFAIP3-interacting protein 1 isoform X1 [Ovis aries]	GO:0006952|defense response;GO:0009101|glycoprotein biosynthetic process;GO:0006954|inflammatory response;GO:0007159|leukocyte cell-cell adhesion;GO:0085032|modulation by symbiont of host I-kappaB kinase/NF-kappaB cascade;GO:0002755|MyD88-dependent toll-like receptor signaling pathway;GO:0070373|negative regulation of ERK1 and ERK2 cascade;GO:0043124|negative regulation of I-kappaB kinase/NF-kapp…	GO:0005737|cytoplasm;GO:0005622|intracellular;GO:0005654|nucleoplasm;	GO:0051019|mitogen-activated protein kinase binding;	.
ENSOARG00000008023	172	204	158	1	6	3	58.5848	5.87246	1.49582e-27	4.55717e-24	up	yes	ENSOARG00000008023	PREDICTED: nuclear autoantigenic sperm protein isoform X2 [Ovis aries musimon]	GO:0001824|blastocyst development;GO:0007049|cell cycle;GO:0008283|cell proliferation;GO:0006260|DNA replication;GO:0006335|DNA replication-dependent nucleosome assembly;GO:0006336|DNA replication-independent nucleosome assembly;GO:0043486|histone exchange;GO:0015031|protein transport;	GO:0005737|cytoplasm;GO:0000790|nuclear chromatin;GO:0005654|nucleoplasm;GO:0005634|nucleus;GO:0043234|protein complex;	GO:0051879|Hsp90 protein binding;	K11291
ENSOARG00000008053	195	133	226	323	301	348	0.610459	-0.712034	0.000146794	0.00367783	down	yes	ARL6IP6	PREDICTED: ADP-ribosylation factor-like protein 6-interacting protein 6 isoform X1 [Ovis aries]	.	GO:0016021|integral component of membrane;	.	.
ENSOARG00000008073	169	166	124	73	82	97	1.99473	0.996195	0.000142402	0.00363095	up	yes	DHRSX	PREDICTED: dehydrogenase/reductase SDR family member on chromosome X isoform X1 [Ovis aries]	.	.	GO:0016491|oxidoreductase activity;	K11170
ENSOARG00000008076	172	162	185	275	278	308	0.653124	-0.614571	0.000314982	0.00645776	down	yes	ARL15	PREDICTED: ADP-ribosylation factor-like protein 15 [Physeter catodon]	GO:0007264|small GTPase mediated signal transduction;	GO:0005622|intracellular;	GO:0005525|GTP binding;	K17201
ENSOARG00000008077	0	0	0	331	414	402	0.000521151	-10.906	7.82152e-20	7.94301e-17	down	yes	ENSOARG00000008077	60S ribosomal protein l23, partial [Perca flavescens]	GO:0006412|translation;	GO:0022625|cytosolic large ribosomal subunit;GO:0070062|extracellular exosome;GO:0005925|focal adhesion;GO:0016020|membrane;GO:0005730|nucleolus;GO:0005840|ribosome;	GO:0070180|large ribosomal subunit rRNA binding;GO:0044822|poly(A) RNA binding;GO:0003735|structural constituent of ribosome;	K02894
ENSOARG00000008115	240	307	181	119	111	113	2.35003	1.23268	1.89236e-05	0.000870884	up	yes	ENSOARG00000008115	PREDICTED: interferon-induced transmembrane protein 1-like [Ovis aries musimon]	GO:0007166|cell surface receptor signaling pathway;GO:0051607|defense response to virus;GO:0030336|negative regulation of cell migration;GO:0008285|negative regulation of cell proliferation;GO:0046597|negative regulation of viral entry into host cell;GO:0045071|negative regulation of viral genome replication;GO:0001503|ossification;GO:0045669|positive regulation of osteoblast differentiation;GO:0…	GO:0016021|integral component of membrane;GO:0016020|membrane;GO:0005886|plasma membrane;	GO:0005057|receptor signaling protein activity;	.
ENSOARG00000008119	392	340	332	253	244	245	1.55529	0.637185	0.000224196	0.00494237	up	yes	FST	PREDICTED: follistatin isoform X1 [Pantholops hodgsonii]	GO:0002244|hematopoietic progenitor cell differentiation;GO:0032926|negative regulation of activin receptor signaling pathway;GO:0000122|negative regulation of transcription from RNA polymerase II promoter;GO:0051798|positive regulation of hair follicle development;	GO:0005576|extracellular region;	.	K04661
ENSOARG00000008140	4002	3922	3479	2062	2354	2137	1.89638	0.923245	9.89464e-08	1.16942e-05	up	yes	AHNAK2	PREDICTED: protein AHNAK2 isoform X1 [Ovis aries]	.	GO:0043034|costamere;GO:0005737|cytoplasm;GO:0030659|cytoplasmic vesicle membrane;GO:0005634|nucleus;GO:0005886|plasma membrane;GO:0042383|sarcolemma;GO:0030315|T-tubule;GO:0030018|Z disc;	.	.
ENSOARG00000008153	26	12	33	52	51	64	0.452423	-1.14425	0.00210177	0.023576	down	yes	FAM84B	PREDICTED: protein FAM84B isoform X1 [Bubalus bubalis]	.	GO:0005737|cytoplasm;GO:0005886|plasma membrane;	.	.
ENSOARG00000008178	969	1253	1001	631	605	722	1.81593	0.860707	5.89739e-05	0.00195443	up	yes	ENSOARG00000008178	PREDICTED: interferon-induced transmembrane protein 3 [Ovis aries]	GO:0051607|defense response to virus;GO:0006955|immune response;GO:0046597|negative regulation of viral entry into host cell;GO:0045071|negative regulation of viral genome replication;GO:0032897|negative regulation of viral transcription;GO:0035455|response to interferon-alpha;GO:0035456|response to interferon-beta;GO:0034341|response to interferon-gamma;GO:0009615|response to virus;GO:0060337|ty…	GO:0070062|extracellular exosome;GO:0016021|integral component of membrane;GO:0031902|late endosome membrane;GO:0005765|lysosomal membrane;GO:0005886|plasma membrane;	.	K06566
ENSOARG00000008185	163	118	173	230	232	275	0.662516	-0.593973	0.00125378	0.0166947	down	yes	PRIM1	PREDICTED: DNA primase small subunit isoform X1 [Ovis aries]	GO:0006270|DNA replication initiation;GO:0006269|DNA replication, synthesis of RNA primer;GO:0006271|DNA strand elongation involved in DNA replication;GO:0000082|G1/S transition of mitotic cell cycle;GO:0000722|telomere maintenance via recombination;	GO:0016020|membrane;GO:0005654|nucleoplasm;GO:1990077|primosome complex;	GO:0003896|DNA primase activity;GO:0046872|metal ion binding;	K02684
ENSOARG00000008189	192	198	208	432	513	456	0.46302	-1.11085	1.75408e-09	3.42563e-07	down	yes	ENSOARG00000008189	PREDICTED: cAMP-dependent protein kinase inhibitor beta isoform X1 [Ovis aries]	GO:2000480|negative regulation of cAMP-dependent protein kinase activity;GO:0051973|positive regulation of telomerase activity;GO:1904355|positive regulation of telomere capping;GO:0032212|positive regulation of telomere maintenance via telomerase;	GO:0005737|cytoplasm;GO:0005634|nucleus;	GO:0004862|cAMP-dependent protein kinase inhibitor activity;	.
ENSOARG00000008211	224	288	258	121	82	123	2.59873	1.37781	6.61812e-08	8.47175e-06	up	yes	ENSOARG00000008211	PREDICTED: interferon-induced transmembrane protein 5 isoform X1 [Ovis aries]	GO:0051607|defense response to virus;GO:0006955|immune response;GO:0046597|negative regulation of viral entry into host cell;GO:0045071|negative regulation of viral genome replication;GO:0032897|negative regulation of viral transcription;GO:0035455|response to interferon-alpha;GO:0035456|response to interferon-beta;GO:0034341|response to interferon-gamma;GO:0009615|response to virus;GO:0060337|ty…	GO:0070062|extracellular exosome;GO:0016021|integral component of membrane;GO:0031902|late endosome membrane;GO:0005765|lysosomal membrane;GO:0005886|plasma membrane;	.	K06566
ENSOARG00000008218	998	555	1066	1463	1263	1592	0.645304	-0.631948	0.00163937	0.0200285	down	yes	SERINC1	PREDICTED: serine incorporator 1 [Ovis aries]	GO:0006658|phosphatidylserine metabolic process;GO:0008654|phospholipid biosynthetic process;GO:0006665|sphingolipid metabolic process;	GO:0005789|endoplasmic reticulum membrane;GO:0016021|integral component of membrane;	GO:0015194|L-serine transmembrane transporter activity;	.
ENSOARG00000008229	294	297	319	220	199	218	1.55221	0.634324	0.000273548	0.00578296	up	yes	IFITM5	PREDICTED: interferon-induced transmembrane protein 5 [Bubalus bubalis]	GO:0030282|bone mineralization;GO:0060349|bone morphogenesis;GO:0001701|in utero embryonic development;GO:0030500|regulation of bone mineralization;GO:0009607|response to biotic stimulus;	GO:0005887|integral component of plasma membrane;	.	K06566
ENSOARG00000008233	797	331	725	1475	828	1663	0.495826	-1.01209	0.000831281	0.0126892	down	yes	ECM2	PREDICTED: extracellular matrix protein 2 isoform X1 [Ovis aries]	GO:0007409|axonogenesis;	GO:0005615|extracellular space;GO:0005578|proteinaceous extracellular matrix;	GO:0070052|collagen V binding;GO:0008201|heparin binding;	K08119
ENSOARG00000008239	1259	1227	1154	787	935	737	1.60781	0.685101	0.000230175	0.00505225	up	yes	ZNF692	PREDICTED: zinc finger protein 692 isoform X1 [Ovis aries]	GO:0006355|regulation of transcription, DNA-templated;GO:0006351|transcription, DNA-templated;	GO:0005634|nucleus;	GO:0003677|DNA binding;GO:0046872|metal ion binding;	.
ENSOARG00000008249	288	130	277	582	349	703	0.452731	-1.14328	0.000122384	0.00329437	down	yes	ASPN	PREDICTED: asporin [Ovis aries]	GO:0030282|bone mineralization;GO:0019221|cytokine-mediated signaling pathway;GO:0046426|negative regulation of JAK-STAT cascade;GO:0006469|negative regulation of protein kinase activity;GO:0070171|negative regulation of tooth mineralization;GO:0030512|negative regulation of transforming growth factor beta receptor signaling pathway;	GO:0005737|cytoplasm;GO:0005578|proteinaceous extracellular matrix;	GO:0005509|calcium ion binding;GO:0004860|protein kinase inhibitor activity;	K08120
ENSOARG00000008265	160	183	175	126	120	128	1.51136	0.595849	0.00577681	0.0460241	up	yes	CCDC130	PREDICTED: LOW QUALITY PROTEIN: coiled-coil domain-containing protein 130 [Ovis aries]	GO:0030866|cortical actin cytoskeleton organization;GO:0007010|cytoskeleton organization;GO:0022604|regulation of cell morphogenesis;	GO:0005913|cell-cell adherens junction;GO:0005829|cytosol;	GO:0098641|cadherin binding involved in cell-cell adhesion;	K13115
ENSOARG00000008277	387	229	328	773	509	834	0.479244	-1.06117	1.93632e-06	0.000135302	down	yes	OGN	PREDICTED: mimecan [Ovis aries]	GO:0007409|axonogenesis;	GO:0005615|extracellular space;GO:0005578|proteinaceous extracellular matrix;	GO:0008201|heparin binding;	K08126
ENSOARG00000008288	586	566	490	359	364	306	1.73676	0.796395	6.04422e-05	0.00198859	up	yes	NECAB3	PREDICTED: N-terminal EF-hand calcium-binding protein 3 isoform X2 [Ovis aries musimon]	.	GO:0005783|endoplasmic reticulum;GO:0000137|Golgi cis cisterna;	GO:0005509|calcium ion binding;	.
ENSOARG00000008330	401	361	404	247	209	310	1.65487	0.726716	7.85653e-05	0.00239837	up	yes	WDR91	PREDICTED: WD repeat-containing protein 91 isoform X2 [Ovis aries musimon]	GO:0007264|small GTPase mediated signal transduction;GO:1901998|toxin transport;	GO:0036064|ciliary basal body;GO:0035253|ciliary rootlet;GO:0005737|cytoplasm;GO:0005886|plasma membrane;	GO:0019003|GDP binding;GO:0005525|GTP binding;	.
ENSOARG00000008333	41	35	52	23	14	17	2.55235	1.35183	0.000451987	0.00834674	up	yes	TNF	tumor necrosis factor [Ovis aries]	GO:0006919|activation of cysteine-type endopeptidase activity involved in apoptotic process;GO:0000187|activation of MAPK activity;GO:0000185|activation of MAPKKK activity;GO:0071230|cellular response to amino acid stimulus;GO:0071316|cellular response to nicotine;GO:0002439|chronic inflammatory response to antigenic stimulus;GO:0030866|cortical actin cytoskeleton organization;GO:0050830|defense …	GO:0009897|external side of plasma membrane;GO:0005615|extracellular space;GO:0005887|integral component of plasma membrane;GO:0045121|membrane raft;GO:0001891|phagocytic cup;GO:0055037|recycling endosome;	GO:0044212|transcription regulatory region DNA binding;	K03156
ENSOARG00000008357	217	138	222	368	264	407	0.59611	-0.74635	0.00057864	0.00987057	down	yes	STAM2	PREDICTED: signal transducing adapter molecule 2 isoform X1 [Ovis aries]	GO:0006914|autophagy;GO:0016197|endosomal transport;GO:0006886|intracellular protein transport;GO:0036258|multivesicular body assembly;GO:0042059|negative regulation of epidermal growth factor receptor signaling pathway;	GO:0005737|cytoplasm;GO:0005829|cytosol;GO:0031901|early endosome membrane;GO:0033565|ESCRT-0 complex;GO:0043231|intracellular membrane-bounded organelle;GO:0005654|nucleoplasm;	.	K04705
ENSOARG00000008368	558	373	632	872	807	912	0.644966	-0.632705	0.000155571	0.00383465	down	yes	CENPF	PREDICTED: centromere protein F [Ovis aries]	GO:0030154|cell differentiation;GO:0051301|cell division;GO:0008283|cell proliferation;GO:0007059|chromosome segregation;GO:0071897|DNA biosynthetic process;GO:0001822|kidney development;GO:0051382|kinetochore assembly;GO:0051310|metaphase plate congression;GO:0000278|mitotic cell cycle;GO:0007067|mitotic nuclear division;GO:0007094|mitotic spindle assembly checkpoint;GO:0007517|muscle organ deve…	GO:0005930|axoneme;GO:0005813|centrosome;GO:0000775|chromosome, centromeric region;GO:0036064|ciliary basal body;GO:0097539|ciliary transition fiber;GO:0000940|condensed chromosome outer kinetochore;GO:0005737|cytoplasm;GO:0005829|cytosol;GO:0000776|kinetochore;GO:0030496|midbody;GO:0005635|nuclear envelope;GO:0016363|nuclear matrix;GO:0005654|nucleoplasm;GO:0005634|nucleus;GO:0048471|perinuclear…	GO:0003682|chromatin binding;GO:0045502|dynein binding;GO:0008022|protein C-terminus binding;GO:0042803|protein homodimerization activity;GO:0008134|transcription factor binding;	K11499
ENSOARG00000008375	25	15	20	6	9	8	2.7966	1.48368	0.00618986	0.0483043	up	yes	ENSOARG00000008375	PREDICTED: polycystic kidney disease protein 1-like 2 [Ovis aries]	GO:0050982|detection of mechanical stimulus;	GO:0016021|integral component of membrane;GO:0016020|membrane;	GO:0005262|calcium channel activity;GO:0005509|calcium ion binding;GO:0030246|carbohydrate binding;	K04988
ENSOARG00000008436	292	327	245	210	165	169	1.74288	0.801472	0.000882566	0.0131972	up	yes	TCEA2	PREDICTED: transcription elongation factor A protein 2 isoform X3 [Capra hircus]	GO:0032784|regulation of DNA-templated transcription, elongation;GO:0006357|regulation of transcription from RNA polymerase II promoter;GO:0006351|transcription, DNA-templated;	GO:0005634|nucleus;	GO:0003677|DNA binding;GO:0008270|zinc ion binding;	K03145
ENSOARG00000008442	26	22	23	59	58	53	0.451106	-1.14846	0.00047374	0.00860138	down	yes	ENSOARG00000008442	PREDICTED: mpv17-like protein isoform X1 [Ovis aries]	.	GO:0016021|integral component of membrane;GO:0005778|peroxisomal membrane;	.	K13349
ENSOARG00000008448	113	63	91	162	130	184	0.601998	-0.732169	0.00250418	0.0262509	down	yes	CAB39L	PREDICTED: calcium-binding protein 39-like isoform X1 [Bubalus bubalis]	.	GO:0070062|extracellular exosome;	.	K08272
ENSOARG00000008454	158	212	181	87	109	75	2.22475	1.15364	3.69797e-05	0.00139779	up	yes	CDK3	PREDICTED: cyclin-dependent kinase 3 isoform X1 [Ovis aries]	GO:0008544|epidermis development;GO:0031424|keratinization;GO:0030216|keratinocyte differentiation;GO:0018149|peptide cross-linking;	GO:0005913|cell-cell adherens junction;GO:0001533|cornified envelope;GO:0005737|cytoplasm;GO:0030057|desmosome;GO:0070062|extracellular exosome;GO:0045111|intermediate filament cytoskeleton;	GO:0098641|cadherin binding involved in cell-cell adhesion;GO:0030674|protein binding, bridging;GO:0005198|structural molecule activity;	K10383
ENSOARG00000008456	327	431	413	256	249	276	1.64384	0.717071	0.000811968	0.0125108	up	yes	TF	PREDICTED: LOW QUALITY PROTEIN: serotransferrin isoform X1 [Ovis aries]	GO:0006879|cellular iron ion homeostasis;	GO:0005623|cell;GO:0005615|extracellular space;	GO:0008199|ferric iron binding;GO:0015091|ferric iron transmembrane transporter activity;	K14736
ENSOARG00000008468	32	30	29	84	74	97	0.387646	-1.36719	2.78792e-06	0.000180358	down	yes	EMB	PREDICTED: embigin isoform X1 [Ovis aries]	GO:0035879|plasma membrane lactate transport;	GO:0030054|cell junction;GO:0005887|integral component of plasma membrane;GO:0005886|plasma membrane;GO:0045202|synapse;	GO:0008028|monocarboxylic acid transmembrane transporter activity;	.
ENSOARG00000008507	53	30	43	22	15	17	2.49829	1.32094	0.00068656	0.0111378	up	yes	ALPL	PREDICTED: alkaline phosphatase, tissue-nonspecific isozyme isoform X2 [Ovis aries musimon]	GO:0031214|biomineral tissue development;GO:0071407|cellular response to organic cyclic compound;GO:0003006|developmental process involved in reproduction;GO:0001958|endochondral ossification;GO:0001649|osteoblast differentiation;GO:0046677|response to antibiotic;GO:0033280|response to vitamin D;	GO:0031225|anchored component of membrane;GO:0070062|extracellular exosome;GO:0065010|extracellular membrane-bounded organelle;GO:0005886|plasma membrane;GO:0005578|proteinaceous extracellular matrix;	GO:0004035|alkaline phosphatase activity;GO:0046872|metal ion binding;GO:0016462|pyrophosphatase activity;	K01077
ENSOARG00000008524	162	124	115	96	70	93	1.67983	0.748314	0.0025606	0.0266458	up	yes	PTGES	PREDICTED: prostaglandin E synthase [Capra hircus]	GO:0071347|cellular response to interleukin-1;GO:0008285|negative regulation of cell proliferation;GO:0001516|prostaglandin biosynthetic process;	GO:0005737|cytoplasm;GO:0016021|integral component of membrane;GO:0005641|nuclear envelope lumen;	GO:0043295|glutathione binding;GO:0050220|prostaglandin-E synthase activity;	K15729
ENSOARG00000008534	180	246	199	133	89	99	2.14362	1.10005	7.16021e-05	0.00222996	up	yes	PRRX2	Paired mesoderm homeobox protein 2, partial [Bos mutus]	GO:0007275|multicellular organismal development;GO:0006355|regulation of transcription, DNA-templated;	GO:0005634|nucleus;	GO:0043565|sequence-specific DNA binding;GO:0003700|transcription factor activity, sequence-specific DNA binding;	K09329
ENSOARG00000008575	99	78	135	153	170	197	0.644052	-0.63475	0.00585321	0.0464627	down	yes	TRAPPC6B	trafficking protein particle complex subunit 6B [Bos taurus]	GO:0048208|COPII vesicle coating;	GO:0005829|cytosol;GO:0005783|endoplasmic reticulum;GO:0000139|Golgi membrane;	.	.
ENSOARG00000008610	125	126	128	80	61	88	1.8035	0.850803	0.000391967	0.00762559	up	yes	ENSOARG00000008610	PREDICTED: cytochrome P450 2J2-like isoform X1 [Ovis aries]	GO:0019373|epoxygenase P450 pathway;GO:0006690|icosanoid metabolic process;GO:0043651|linoleic acid metabolic process;GO:0008016|regulation of heart contraction;GO:0006805|xenobiotic metabolic process;	GO:0005789|endoplasmic reticulum membrane;GO:0070062|extracellular exosome;GO:0031090|organelle membrane;	GO:0008405|arachidonic acid 11,12-epoxygenase activity;GO:0008404|arachidonic acid 14,15-epoxygenase activity;GO:0008392|arachidonic acid epoxygenase activity;GO:0070330|aromatase activity;GO:0020037|heme binding;GO:0005506|iron ion binding;GO:0071614|linoleic acid epoxygenase activity;GO:0004497|monooxygenase activity;GO:0008395|steroid hydroxylase activity;	K07418
ENSOARG00000008614	862	879	658	456	578	414	1.80864	0.854909	0.000352851	0.00709101	up	yes	PHLDB3	PREDICTED: LOW QUALITY PROTEIN: pleckstrin homology-like domain family B member 3 isoform X1 [Ovis aries]	.	.	GO:0019899|enzyme binding;	.
ENSOARG00000008618	750	629	729	1073	1234	1133	0.661397	-0.596411	2.77232e-05	0.00113483	down	yes	ADK	PREDICTED: adenosine kinase isoform X2 [Ovis aries]	GO:0044209|AMP salvage;GO:0006175|dATP biosynthetic process;GO:0043101|purine-containing compound salvage;GO:0009156|ribonucleoside monophosphate biosynthetic process;	GO:0005737|cytoplasm;GO:0005829|cytosol;GO:0005654|nucleoplasm;	GO:0004001|adenosine kinase activity;GO:0005524|ATP binding;GO:0046872|metal ion binding;GO:0044822|poly(A) RNA binding;	K00856
ENSOARG00000008637	673	879	636	501	524	494	1.58856	0.667722	0.00401671	0.0359076	up	yes	TPGS1	PREDICTED: tubulin polyglutamylase complex subunit 1 [Ovis aries]	GO:0030534|adult behavior;GO:0007268|synaptic transmission;GO:0007275|multicellular organismal development;GO:0018095|protein polyglutamylation;GO:0007288|sperm axoneme assembly;GO:0051648|vesicle localization;	GO:0030424|axon;GO:0005813|centrosome;GO:0005737|cytoplasm;GO:0030425|dendrite;GO:0016021|integral component of membrane;GO:0005874|microtubule;GO:0031514|motile cilium;	GO:0008017|microtubule binding;GO:0015631|tubulin binding;GO:0070740|tubulin-glutamic acid ligase activity;	K16581
ENSOARG00000008641	32	23	41	89	63	91	0.424711	-1.23545	7.34584e-05	0.0022665	down	yes	TMEM267	PREDICTED: transmembrane protein C5orf28 homolog [Ovis aries]	.	GO:0016021|integral component of membrane;	.	.
ENSOARG00000008643	163	126	132	269	230	259	0.600618	-0.73548	9.72254e-05	0.00278914	down	yes	MPZL3	PREDICTED: myelin protein zero-like protein 3 [Ovis aries]	GO:0007155|cell adhesion;	GO:0016021|integral component of membrane;	.	.
ENSOARG00000008650	803	1129	875	517	617	538	1.85038	0.887819	0.000201459	0.00464974	up	yes	FBP1	PREDICTED: fructose-1,6-bisphosphatase 1 [Ovis aries]	GO:0035690|cellular response to drug;GO:0071286|cellular response to magnesium ion;GO:0016311|dephosphorylation;GO:0006002|fructose 6-phosphate metabolic process;GO:0006001|fructose catabolic process;GO:0006094|gluconeogenesis;GO:0030308|negative regulation of cell growth;GO:0045820|negative regulation of glycolytic process;GO:0046580|negative regulation of Ras protein signal transduction;GO:0051…	GO:0005737|cytoplasm;GO:0005829|cytosol;	GO:0016208|AMP binding;GO:0042132|fructose 1,6-bisphosphate 1-phosphatase activity;GO:0046872|metal ion binding;GO:0048029|monosaccharide binding;	.
ENSOARG00000008686	161	145	142	81	128	83	1.65816	0.729583	0.00649599	0.0499009	up	yes	ENSOARG00000008686	PREDICTED: zinc finger protein 575 [Ovis aries musimon]	GO:0006355|regulation of transcription, DNA-templated;GO:0006351|transcription, DNA-templated;	GO:0005634|nucleus;	GO:0003677|DNA binding;GO:0046872|metal ion binding;	.
ENSOARG00000008704	1262	1095	1044	1909	1635	2171	0.64828	-0.625311	0.000155504	0.00383465	down	yes	ASAH1	PREDICTED: acid ceramidase isoform X2 [Ovis aries musimon]	GO:0006629|lipid metabolic process;	GO:0070062|extracellular exosome;GO:0005615|extracellular space;GO:0005764|lysosome;	GO:0017040|ceramidase activity;	K12348
ENSOARG00000008717	400	411	366	263	309	250	1.55886	0.640494	0.0017785	0.0210668	up	yes	XRCC1	PREDICTED: DNA repair protein XRCC1 isoform X1 [Ovis aries]	GO:0006284|base-excision repair;GO:0006288|base-excision repair, DNA ligation;GO:0000724|double-strand break repair via homologous recombination;GO:0021766|hippocampus development;GO:0006297|nucleotide-excision repair, DNA gap filling;GO:0042493|response to drug;GO:0001666|response to hypoxia;GO:0010033|response to organic substance;GO:0000012|single strand break repair;GO:0006283|transcription-c…	GO:0005654|nucleoplasm;GO:0005634|nucleus;	GO:0003684|damaged DNA binding;GO:0003909|DNA ligase activity;GO:0019899|enzyme binding;	K10803
ENSOARG00000008722	414	307	445	289	221	270	1.607	0.684374	9.20611e-05	0.00269686	up	yes	RASA3	PREDICTED: ras GTPase-activating protein 3 isoform X1 [Ovis aries]	GO:0035556|intracellular signal transduction;GO:0046580|negative regulation of Ras protein signal transduction;	GO:0005737|cytoplasm;GO:0031235|intrinsic component of the cytoplasmic side of the plasma membrane;	GO:0005096|GTPase activator activity;GO:0046872|metal ion binding;	.
ENSOARG00000008728	968	776	978	1410	1398	1625	0.662841	-0.593265	1.70775e-06	0.000123877	down	yes	ENSOARG00000008728	PREDICTED: bifunctional 3'-phosphoadenosine 5'-phosphosulfate synthase 1 isoform X1 [Papio anubis]	GO:0050428|3'-phosphoadenosine 5'-phosphosulfate biosynthetic process;GO:0001501|skeletal system development;GO:0000103|sulfate assimilation;	GO:0005829|cytosol;	GO:0004020|adenylylsulfate kinase activity;GO:0005524|ATP binding;GO:0016779|nucleotidyltransferase activity;GO:0004781|sulfate adenylyltransferase (ATP) activity;	K13811
ENSOARG00000008740	94	73	95	168	144	151	0.609565	-0.714149	0.000638427	0.0105708	down	yes	VMA21	vacuolar ATPase assembly integral membrane protein VMA21 [Bos taurus]	GO:0070072|vacuolar proton-transporting V-type ATPase complex assembly;	GO:0030127|COPII vesicle coat;GO:0005789|endoplasmic reticulum membrane;GO:0033116|endoplasmic reticulum-Golgi intermediate compartment membrane;GO:0016021|integral component of membrane;GO:0005764|lysosome;	.	.
ENSOARG00000008750	20	8	24	50	48	75	0.320348	-1.64229	6.41364e-05	0.00208313	down	yes	PAQR8	PREDICTED: membrane progestin receptor beta [Ovis aries]	GO:0007275|multicellular organismal development;GO:0048477|oogenesis;GO:0048545|response to steroid hormone;	GO:0016021|integral component of membrane;GO:0005886|plasma membrane;	GO:0005496|steroid binding;GO:0003707|steroid hormone receptor activity;	.
ENSOARG00000008764	187	107	142	245	209	260	0.655223	-0.609942	0.00396578	0.0356405	down	yes	CCDC43	Coiled-coil domain-containing protein 43 [Bos mutus]	GO:0007186|G-protein coupled receptor signaling pathway;	GO:0016021|integral component of membrane;GO:0005886|plasma membrane;	GO:0004930|G-protein coupled receptor activity;GO:0005549|odorant binding;GO:0004984|olfactory receptor activity;	.
ENSOARG00000008767	12	6	17	36	37	24	0.382146	-1.38781	0.00440451	0.0383832	down	yes	ENSOARG00000008767	PREDICTED: phospholipase A2 inhibitor and Ly6/PLAUR domain-containing protein-like isoform X2 [Ovis aries]	.	GO:0005576|extracellular region;	GO:0004859|phospholipase inhibitor activity;	.
ENSOARG00000008793	302	363	308	202	196	209	1.75794	0.813887	0.000130602	0.00341833	up	yes	IER5L	PREDICTED: immediate early response gene 5-like protein isoform X1 [Ovis aries]	GO:0002250|adaptive immune response;GO:0030183|B cell differentiation;GO:0042100|B cell proliferation;GO:0019221|cytokine-mediated signaling pathway;GO:0051607|defense response to virus;GO:0006959|humoral immune response;GO:0045087|innate immune response;GO:0002323|natural killer cell activation involved in immune response;GO:0033141|positive regulation of peptidyl-serine phosphorylation of STAT …	GO:0005615|extracellular space;	GO:0005125|cytokine activity;GO:0005132|type I interferon receptor binding;	.
ENSOARG00000008799	907	788	684	585	597	492	1.54249	0.62526	0.00160787	0.0198339	up	yes	ZNF576	PREDICTED: zinc finger protein 576 isoform X1 [Ovis aries]	GO:0006355|regulation of transcription, DNA-templated;GO:0006351|transcription, DNA-templated;	GO:0005634|nucleus;	GO:0003677|DNA binding;GO:0046872|metal ion binding;	.
ENSOARG00000008832	456	435	395	268	322	305	1.56379	0.645048	0.000636837	0.010556	up	yes	SIRT3	PREDICTED: NAD-dependent protein deacetylase sirtuin-3, mitochondrial [Ovis aries]	GO:0009060|aerobic respiration;GO:0007568|aging;GO:0070373|negative regulation of ERK1 and ERK2 cascade;GO:2000757|negative regulation of peptidyl-lysine acetylation;GO:2000378|negative regulation of reactive oxygen species metabolic process;GO:0034983|peptidyl-lysine deacetylation;GO:0032024|positive regulation of insulin secretion;GO:0006476|protein deacetylation;	GO:0005737|cytoplasm;GO:0016020|membrane;GO:0005743|mitochondrial inner membrane;GO:0005759|mitochondrial matrix;GO:0005739|mitochondrion;	GO:0070403|NAD+ binding;GO:0032041|NAD-dependent histone deacetylase activity (H3-K14 specific);GO:0008270|zinc ion binding;	K11413
ENSOARG00000008882	2479	2484	2389	1688	1894	1675	1.52141	0.605407	0.000224645	0.00494511	up	yes	ENSOARG00000008882	PREDICTED: LOW QUALITY PROTEIN: 182 kDa tankyrase-1-binding protein isoform X1 [Ovis aries]	GO:0006977|DNA damage response, signal transduction by p53 class mediator resulting in cell cycle arrest;GO:0000289|nuclear-transcribed mRNA poly(A) tail shortening;GO:0007004|telomere maintenance via telomerase;	GO:0030014|CCR4-NOT complex;GO:0005913|cell-cell adherens junction;GO:0005737|cytoplasm;GO:0005856|cytoskeleton;GO:0005829|cytosol;GO:0005724|nuclear telomeric heterochromatin;GO:0005654|nucleoplasm;GO:0005634|nucleus;GO:0005886|plasma membrane;	GO:0030506|ankyrin binding;GO:0098641|cadherin binding involved in cell-cell adhesion;GO:0019899|enzyme binding;	.
ENSOARG00000008885	1917	1018	1917	2779	2527	3112	0.61268	-0.706795	0.000375287	0.00737645	down	yes	NET1	PREDICTED: neuroepithelial cell-transforming gene 1 protein isoform X2 [Ovis aries]	GO:0070301|cellular response to hydrogen peroxide;GO:0071479|cellular response to ionizing radiation;GO:0035556|intracellular signal transduction;GO:0051451|myoblast migration;GO:0043065|positive regulation of apoptotic process;GO:0043547|positive regulation of GTPase activity;GO:1900026|positive regulation of substrate adhesion-dependent cell spreading;GO:0035023|regulation of Rho protein signal…	GO:0005737|cytoplasm;GO:0005634|nucleus;GO:0005886|plasma membrane;	GO:0017049|GTP-Rho binding;GO:0005089|Rho guanyl-nucleotide exchange factor activity;	.
ENSOARG00000008899	5	11	3	24	19	32	0.283626	-1.81794	0.00331208	0.0317904	down	yes	SFRP4	PREDICTED: secreted frizzled-related protein 4 [Ovis aries]	GO:0030154|cell differentiation;GO:0007275|multicellular organismal development;GO:0090090|negative regulation of canonical Wnt signaling pathway;GO:0008285|negative regulation of cell proliferation;GO:0043433|negative regulation of sequence-specific DNA binding transcription factor activity;GO:2000119|negative regulation of sodium-dependent phosphate transport;GO:0030178|negative regulation of W…	GO:0009986|cell surface;GO:0005737|cytoplasm;GO:0005615|extracellular space;GO:0016021|integral component of membrane;GO:0005634|nucleus;	GO:0004930|G-protein coupled receptor activity;GO:0042813|Wnt-activated receptor activity;GO:0017147|Wnt-protein binding;	K02185
ENSOARG00000008904	94	104	101	215	184	174	0.567476	-0.817369	0.000283335	0.00591018	down	yes	ENSOARG00000008904	PREDICTED: zinc finger protein 160-like [Ovis aries]	GO:0006355|regulation of transcription, DNA-templated;GO:0006351|transcription, DNA-templated;	GO:0005634|nucleus;	GO:0003677|DNA binding;GO:0046872|metal ion binding;GO:0003700|transcription factor activity, sequence-specific DNA binding;	K09228
ENSOARG00000008911	82	60	93	149	114	152	0.609207	-0.714995	0.00216093	0.0240098	down	yes	ENSOARG00000008911	PREDICTED: UPF0600 protein C5orf51 homolog [Ovis aries]	GO:0045944|positive regulation of transcription from RNA polymerase II promoter;GO:0007519|skeletal muscle tissue development;GO:0006351|transcription, DNA-templated;	GO:0005737|cytoplasm;GO:0005634|nucleus;	GO:0003713|transcription coactivator activity;	.
ENSOARG00000008939	237	209	206	139	126	173	1.61968	0.695707	0.000605159	0.0101861	up	yes	WDFY2	PREDICTED: WD repeat and FYVE domain-containing protein 2 isoform X4 [Ovis aries musimon]	GO:0045600|positive regulation of fat cell differentiation;GO:0001934|positive regulation of protein phosphorylation;	GO:0005769|early endosome;GO:0031982|vesicle;	GO:0046872|metal ion binding;	.
ENSOARG00000008943	187	235	206	71	71	66	3.30638	1.72525	5.74487e-12	2.13443e-09	up	yes	CPVL	PREDICTED: probable serine carboxypeptidase CPVL [Pantholops hodgsonii]	GO:0051603|proteolysis involved in cellular protein catabolic process;	GO:0070062|extracellular exosome;	GO:0004185|serine-type carboxypeptidase activity;	K09645
ENSOARG00000008957	3392	4009	3222	2261	2895	2300	1.5611	0.642566	0.00321926	0.0311754	up	yes	RALY	PREDICTED: RNA-binding protein Raly isoform X1 [Ovis aries]	GO:0006397|mRNA processing;GO:2000188|regulation of cholesterol homeostasis;GO:1903506|regulation of nucleic acid-templated transcription;GO:0006355|regulation of transcription, DNA-templated;GO:0008380|RNA splicing;GO:0006351|transcription, DNA-templated;	GO:0071013|catalytic step 2 spliceosome;GO:0005634|nucleus;	GO:0000166|nucleotide binding;GO:0044822|poly(A) RNA binding;GO:0003723|RNA binding;GO:0003712|transcription cofactor activity;	K12895
ENSOARG00000008963	44	36	35	98	108	132	0.368877	-1.43879	1.19121e-07	1.36434e-05	down	yes	PTER	PREDICTED: phosphotriesterase-related protein [Ovis aries]	GO:0009056|catabolic process;GO:0030855|epithelial cell differentiation;	GO:0070062|extracellular exosome;	GO:0016788|hydrolase activity, acting on ester bonds;GO:0008270|zinc ion binding;	K07048
ENSOARG00000008985	6	9	26	1	1	1	14.5535	3.86329	0.000556282	0.00962937	up	yes	C6	PREDICTED: complement component C6 [Ovis aries]	GO:0006958|complement activation, classical pathway;GO:0019835|cytolysis;GO:0045087|innate immune response;	GO:0005576|extracellular region;GO:0005579|membrane attack complex;	.	K03995
ENSOARG00000008993	1	3	0	18	11	11	0.110843	-3.17341	0.0014566	0.0185057	down	yes	ENSOARG00000008993	hypothetical protein M91_09415, partial [Bos mutus]	GO:0045087|innate immune response;GO:0032740|positive regulation of interleukin-17 production;GO:0072540|T-helper 17 cell lineage commitment;	GO:0009986|cell surface;GO:0016021|integral component of membrane;GO:0005886|plasma membrane;	.	K06570
ENSOARG00000008999	106	67	94	57	44	65	1.72954	0.790392	0.00321645	0.031168	up	yes	ZNF234	PREDICTED: zinc finger protein 234 [Capra hircus]	GO:0006355|regulation of transcription, DNA-templated;GO:0006351|transcription, DNA-templated;	GO:0005634|nucleus;	GO:0003677|DNA binding;GO:0046872|metal ion binding;GO:0003700|transcription factor activity, sequence-specific DNA binding;	K09228
ENSOARG00000009004	297	204	279	215	157	175	1.53114	0.61461	0.00190806	0.0220193	up	yes	UPF3A	PREDICTED: LOW QUALITY PROTEIN: regulator of nonsense transcripts 3A [Ovis aries]	GO:0051028|mRNA transport;GO:0000184|nuclear-transcribed mRNA catabolic process, nonsense-mediated decay;GO:0045727|positive regulation of translation;	GO:0005737|cytoplasm;GO:0005829|cytosol;GO:0043231|intracellular membrane-bounded organelle;GO:0005654|nucleoplasm;GO:0005634|nucleus;GO:0005886|plasma membrane;	GO:0005487|nucleocytoplasmic transporter activity;GO:0000166|nucleotide binding;GO:0003723|RNA binding;GO:0042162|telomeric DNA binding;	K14328
ENSOARG00000009022	25	25	31	12	12	8	2.73169	1.44979	0.0020382	0.0230839	up	yes	ENSOARG00000009022	PREDICTED: sterile alpha motif domain-containing protein 10 isoform X3 [Bubalus bubalis]	GO:0008543|fibroblast growth factor receptor signaling pathway;	GO:0009986|cell surface;GO:0005794|Golgi apparatus;GO:0005730|nucleolus;	.	.
ENSOARG00000009031	376	366	302	233	215	249	1.63714	0.711176	0.000415274	0.00787779	up	yes	ENSOARG00000009031	PREDICTED: necdin [Ovis aries]	GO:0048675|axon extension;GO:0007413|axonal fasciculation;GO:0007417|central nervous system development;GO:0071514|genetic imprinting;GO:0008347|glial cell migration;GO:0048871|multicellular organismal homeostasis;GO:0008285|negative regulation of cell proliferation;GO:0007399|nervous system development;GO:0001764|neuron migration;GO:0048011|neurotrophin TRK receptor signaling pathway;GO:0009791|…	GO:0042995|cell projection;GO:0005813|centrosome;GO:0005829|cytosol;GO:0005634|nucleus;GO:0043204|perikaryon;	GO:0000978|RNA polymerase II core promoter proximal region sequence-specific DNA binding;GO:0001077|transcriptional activator activity, RNA polymerase II core promoter proximal region sequence-specific binding;	K19482
ENSOARG00000009045	35	18	34	60	48	70	0.52336	-0.934123	0.00565078	0.0453165	down	yes	FRMD3	PREDICTED: FERM domain-containing protein 3 isoform X1 [Ovis aries]	GO:0031032|actomyosin structure organization;	GO:0005737|cytoplasm;GO:0005856|cytoskeleton;GO:0019898|extrinsic component of membrane;GO:0016021|integral component of membrane;	GO:0005200|structural constituent of cytoskeleton;	.
ENSOARG00000009047	5	9	3	11	28	45	0.226476	-2.14257	0.00215648	0.0239953	down	yes	ENSOARG00000009047	PREDICTED: metalloreductase STEAP1 isoform X1 [Ovis aries]	GO:0006811|ion transport;GO:0055072|iron ion homeostasis;	GO:0005768|endosome;GO:0010008|endosome membrane;GO:0005887|integral component of plasma membrane;	GO:0046872|metal ion binding;GO:0016491|oxidoreductase activity;	K14737
ENSOARG00000009067	226	126	280	486	357	533	0.488802	-1.03268	4.06169e-05	0.00151455	down	yes	CHL1	PREDICTED: neural cell adhesion molecule L1-like protein isoform X1 [Ovis aries musimon]	GO:0008344|adult locomotory behavior;GO:0007411|axon guidance;GO:0031103|axon regeneration;GO:0007155|cell adhesion;GO:0050890|cognition;GO:0035640|exploration behavior;GO:0043524|negative regulation of neuron apoptotic process;GO:0001764|neuron migration;GO:0007165|signal transduction;	GO:0045177|apical part of cell;GO:0030425|dendrite;GO:0070062|extracellular exosome;GO:0016021|integral component of membrane;GO:0005886|plasma membrane;GO:0005578|proteinaceous extracellular matrix;	.	K06758
ENSOARG00000009070	146	160	172	7	14	14	14.8635	3.8937	7.10512e-29	2.70581e-25	up	yes	ENSOARG00000009070	PREDICTED: 60S ribosomal protein L7-like 1 [Ovis aries]	GO:0001825|blastocyst formation;GO:0002181|cytoplasmic translation;GO:0000463|maturation of LSU-rRNA from tricistronic rRNA transcript (SSU-rRNA, 5.8S rRNA, LSU-rRNA);	GO:0022625|cytosolic large ribosomal subunit;GO:0005730|nucleolus;	GO:0044822|poly(A) RNA binding;GO:0003735|structural constituent of ribosome;	.
ENSOARG00000009073	34	14	37	77	41	78	0.461488	-1.11564	0.00532582	0.0435248	down	yes	RASEF	PREDICTED: ras and EF-hand domain-containing protein isoform X1 [Ovis aries]	GO:0007264|small GTPase mediated signal transduction;	GO:0048471|perinuclear region of cytoplasm;	GO:0005509|calcium ion binding;GO:0005525|GTP binding;	K17199
ENSOARG00000009075	150	87	177	250	215	251	0.615912	-0.699204	0.0022613	0.0246751	down	yes	ENSOARG00000009075	PREDICTED: SNRPN upstream reading frame protein [Capra hircus]	.	GO:0005634|nucleus;	.	.
ENSOARG00000009106	458	300	420	650	605	766	0.626292	-0.675094	3.43172e-05	0.00132605	down	yes	ACPP	PREDICTED: prostatic acid phosphatase isoform X1 [Ovis aries]	GO:0046085|adenosine metabolic process;GO:0016311|dephosphorylation;GO:0009117|nucleotide metabolic process;GO:0060168|positive regulation of adenosine receptor signaling pathway;GO:0006144|purine nucleobase metabolic process;GO:0051930|regulation of sensory perception of pain;GO:0006772|thiamine metabolic process;	GO:0070062|extracellular exosome;GO:0005615|extracellular space;GO:0030175|filopodium;GO:0016021|integral component of membrane;GO:0005765|lysosomal membrane;GO:0005634|nucleus;GO:0005886|plasma membrane;GO:0012506|vesicle membrane;	GO:0008253|5'-nucleotidase activity;GO:0003993|acid phosphatase activity;GO:0052642|lysophosphatidic acid phosphatase activity;GO:0016791|phosphatase activity;GO:0042131|thiamine phosphate phosphatase activity;	K19283
ENSOARG00000009108	15	5	21	49	23	54	0.345285	-1.53414	0.00325459	0.0314123	down	yes	KANK4	PREDICTED: KN motif and ankyrin repeat domain-containing protein 4 [Ovis aries]	.	GO:0005737|cytoplasm;	.	.
ENSOARG00000009119	25	46	142	26	10	13	4.61786	2.20722	0.00032324	0.00658899	up	yes	CCL19	PREDICTED: C-C motif chemokine 19 [Ovis aries]	GO:0007257|activation of JUN kinase activity;GO:0048469|cell maturation;GO:0071346|cellular response to interferon-gamma;GO:0071347|cellular response to interleukin-1;GO:0071356|cellular response to tumor necrosis factor;GO:0098586|cellular response to virus;GO:0070098|chemokine-mediated signaling pathway;GO:0002407|dendritic cell chemotaxis;GO:0001768|establishment of T cell polarity;GO:0007186|…	GO:0009897|external side of plasma membrane;GO:0005615|extracellular space;GO:0005622|intracellular;	GO:0048020|CCR chemokine receptor binding;GO:0031735|CCR10 chemokine receptor binding;GO:0031732|CCR7 chemokine receptor binding;GO:0008009|chemokine activity;GO:0042379|chemokine receptor binding;	K05512
ENSOARG00000009128	108	71	158	62	45	54	2.22753	1.15544	0.000158324	0.00388992	up	yes	C7	PREDICTED: complement component C7 isoform X1 [Ovis aries]	GO:0006957|complement activation, alternative pathway;GO:0006958|complement activation, classical pathway;GO:0019835|cytolysis;	GO:0005576|extracellular region;GO:0005579|membrane attack complex;	.	K03996
ENSOARG00000009133	659	769	694	498	441	513	1.60195	0.679832	0.000317433	0.00649927	up	yes	IL11RA	PREDICTED: LOW QUALITY PROTEIN: interleukin-11 receptor subunit alpha [Pantholops hodgsonii]	GO:0032502|developmental process;GO:0060322|head development;	GO:0016021|integral component of membrane;	GO:0004896|cytokine receptor activity;	K05056
ENSOARG00000009135	899	690	1103	1479	1437	1604	0.638762	-0.64665	2.55161e-05	0.00107372	down	yes	G3BP1	PREDICTED: ras GTPase-activating protein-binding protein 1 isoform X2 [Bubalus bubalis]	GO:0090090|negative regulation of canonical Wnt signaling pathway;GO:0006810|transport;	GO:0010494|cytoplasmic stress granule;GO:0005829|cytosol;GO:0005925|focal adhesion;GO:0030529|ribonucleoprotein complex;GO:0005634|nucleus;GO:0005886|plasma membrane;	GO:0005524|ATP binding;GO:0003677|DNA binding;GO:0004519|endonuclease activity;GO:0004386|helicase activity;GO:0003729|mRNA binding;	K17265
ENSOARG00000009155	960	849	878	501	519	534	1.87534	0.907155	2.68812e-10	6.94036e-08	up	yes	KYAT1	PREDICTED: kynurenine--oxoglutarate transaminase 1 isoform X2 [Ovis aries]	GO:0008652|cellular amino acid biosynthetic process;GO:0006575|cellular modified amino acid metabolic process;GO:0070189|kynurenine metabolic process;GO:0097053|L-kynurenine catabolic process;GO:0006559|L-phenylalanine catabolic process;GO:0006569|tryptophan catabolic process;	GO:0005737|cytoplasm;GO:0005829|cytosol;GO:0005654|nucleoplasm;	GO:0047804|cysteine-S-conjugate beta-lyase activity;GO:0047316|glutamine-phenylpyruvate transaminase activity;GO:0016212|kynurenine-oxoglutarate transaminase activity;GO:0047945|L-glutamine:pyruvate aminotransferase activity;GO:0047312|L-phenylalanine:pyruvate aminotransferase activity;GO:0042803|protein homodimerization activity;GO:0030170|pyridoxal phosphate binding;GO:0008483|transaminase acti…	K00816
ENSOARG00000009187	563	583	492	271	334	274	2.03255	1.02329	1.14724e-06	8.91625e-05	up	yes	CEACAM19	PREDICTED: carcinoembryonic antigen-related cell adhesion molecule 19 isoform X1 [Ovis aries]	.	GO:0016021|integral component of membrane;	.	K16825
ENSOARG00000009200	39	21	68	95	95	113	0.44726	-1.16081	0.000982039	0.014019	down	yes	SLC2A10	PREDICTED: solute carrier family 2, facilitated glucose transporter member 10 isoform X2 [Ovis aries musimon]	GO:0046323|glucose import;GO:0015758|glucose transport;	GO:0005737|cytoplasm;GO:0012505|endomembrane system;GO:0016021|integral component of membrane;GO:0005887|integral component of plasma membrane;GO:0048471|perinuclear region of cytoplasm;GO:0005886|plasma membrane;	GO:0055056|D-glucose transmembrane transporter activity;GO:0005355|glucose transmembrane transporter activity;GO:0005351|sugar:proton symporter activity;	K08147
ENSOARG00000009239	66	62	68	36	43	36	1.84366	0.882576	0.00238694	0.02566	up	yes	BCL3	PREDICTED: LOW QUALITY PROTEIN: B-cell lymphoma 3 protein isoform X1 [Ovis aries]	GO:0019730|antimicrobial humoral response;GO:0006974|cellular response to DNA damage stimulus;GO:0042742|defense response to bacterium;GO:0042832|defense response to protozoan;GO:0030330|DNA damage response, signal transduction by p53 class mediator;GO:0030198|extracellular matrix organization;GO:0002268|follicular dendritic cell differentiation;GO:0002467|germinal center formation;GO:0002455|hum…	GO:0032996|Bcl3-Bcl10 complex;GO:0033257|Bcl3/NF-kappaB2 complex;GO:0005737|cytoplasm;GO:0045171|intercellular bridge;GO:0005654|nucleoplasm;GO:0005634|nucleus;GO:0048471|perinuclear region of cytoplasm;GO:0043234|protein complex;	GO:0003677|DNA binding;GO:0030674|protein binding, bridging;GO:0003700|transcription factor activity, sequence-specific DNA binding;GO:0008134|transcription factor binding;	K09258
ENSOARG00000009252	660	556	665	331	343	334	2.01446	1.01039	7.21259e-13	3.05193e-10	up	yes	ALOX12	PREDICTED: arachidonate 12-lipoxygenase, 12S-type isoform X1 [Ovis aries]	GO:0007568|aging;GO:0019369|arachidonic acid metabolic process;GO:0071396|cellular response to lipid;GO:0061436|establishment of skin barrier;GO:0019395|fatty acid oxidation;GO:0051122|hepoxilin biosynthetic process;GO:0051121|hepoxilin metabolic process;GO:1901751|leukotriene A4 metabolic process;GO:0043651|linoleic acid metabolic process;GO:2001303|lipoxin A4 biosynthetic process;GO:2001306|lip…	GO:0005737|cytoplasm;GO:0005829|cytosol;GO:0070062|extracellular exosome;GO:0016020|membrane;GO:0042383|sarcolemma;	GO:0004052|arachidonate 12-lipoxygenase activity;GO:0051120|hepoxilin A3 synthase activity;GO:0047977|hepoxilin-epoxide hydrolase activity;GO:0005506|iron ion binding;GO:0016165|linoleate 13S-lipoxygenase activity;GO:0016702|oxidoreductase activity, acting on single donors with incorporation of molecular oxygen, incorporation of two atoms of oxygen;	K00458
ENSOARG00000009263	597	723	575	2080	2393	1946	0.323574	-1.62783	5.26503e-14	2.86131e-11	down	yes	ENSOARG00000009263	PREDICTED: allergen Bos d 2-like [Ovis aries]	.	GO:0005576|extracellular region;	GO:0005549|odorant binding;GO:0005215|transporter activity;	.
ENSOARG00000009270	30	15	26	63	46	55	0.463129	-1.11052	0.00164775	0.020105	down	yes	IGSF22	PREDICTED: LOW QUALITY PROTEIN: immunoglobulin superfamily member 22 isoform X1 [Ovis aries]	GO:0050853|B cell receptor signaling pathway;GO:0006958|complement activation, classical pathway;GO:0042742|defense response to bacterium;GO:0006955|immune response;GO:0045087|innate immune response;GO:0006911|phagocytosis, engulfment;GO:0006910|phagocytosis, recognition;GO:0050871|positive regulation of B cell activation;	GO:0072562|blood microparticle;GO:0009897|external side of plasma membrane;GO:0070062|extracellular exosome;GO:0042571|immunoglobulin complex, circulating;GO:0016021|integral component of membrane;GO:0005886|plasma membrane;	GO:0003823|antigen binding;GO:0034987|immunoglobulin receptor binding;	.
ENSOARG00000009285	118	93	96	158	160	197	0.645752	-0.630948	0.00281748	0.028487	down	yes	ENSOARG00000009285	PREDICTED: T-complex protein 1 subunit delta isoform X2 [Bos mutus]	GO:0006457|protein folding;	GO:0005832|chaperonin-containing T-complex;GO:0005929|cilium;GO:0042470|melanosome;GO:0005815|microtubule organizing center;	GO:0005524|ATP binding;	K09496
ENSOARG00000009322	650	358	669	1015	785	1021	0.632977	-0.659775	0.00147027	0.0185873	down	yes	ARAP2	PREDICTED: arf-GAP with Rho-GAP domain, ANK repeat and PH domain-containing protein 2 isoform X1 [Ovis aries]	GO:0051056|regulation of small GTPase mediated signal transduction;GO:0007165|signal transduction;	GO:0005829|cytosol;	GO:0005096|GTPase activator activity;GO:0046872|metal ion binding;GO:0005547|phosphatidylinositol-3,4,5-trisphosphate binding;	K18440
ENSOARG00000009335	88	38	138	202	147	244	0.469459	-1.09093	0.00253393	0.0264243	down	yes	GALNT8	PREDICTED: probable polypeptide N-acetylgalactosaminyltransferase 8 isoform X1 [Ovis aries]	GO:0016266|O-glycan processing;	GO:0000139|Golgi membrane;GO:0016021|integral component of membrane;GO:0043231|intracellular membrane-bounded organelle;	GO:0030246|carbohydrate binding;GO:0046872|metal ion binding;GO:0004653|polypeptide N-acetylgalactosaminyltransferase activity;	K00710
ENSOARG00000009362	302	159	272	393	431	472	0.602516	-0.730929	0.000403578	0.0077427	down	yes	SPTY2D1	PREDICTED: protein SPT2 homolog [Ovis aries]	GO:0043486|histone exchange;GO:0006334|nucleosome assembly;GO:0010847|regulation of chromatin assembly;GO:0006355|regulation of transcription, DNA-templated;GO:0006351|transcription, DNA-templated;	GO:0005730|nucleolus;	GO:0003677|DNA binding;GO:0042393|histone binding;GO:0001042|RNA polymerase I core binding;	K15193
ENSOARG00000009365	45	49	46	14	17	20	2.9937	1.58193	2.8401e-05	0.00115369	up	yes	ENSOARG00000009365	PREDICTED: COMM domain-containing protein 7-like isoform X1 [Ovis aries musimon]	GO:0032088|negative regulation of NF-kappaB transcription factor activity;GO:0045892|negative regulation of transcription, DNA-templated;GO:0006351|transcription, DNA-templated;GO:0033209|tumor necrosis factor-mediated signaling pathway;	GO:0016023|cytoplasmic membrane-bounded vesicle;GO:0070062|extracellular exosome;	.	.
ENSOARG00000009408	191	109	242	329	281	344	0.603883	-0.727659	0.00231938	0.025111	down	yes	UEVLD	PREDICTED: ubiquitin-conjugating enzyme E2 variant 3 isoform X1 [Ovis aries]	GO:0005975|carbohydrate metabolic process;GO:0019752|carboxylic acid metabolic process;GO:0006464|cellular protein modification process;GO:0015031|protein transport;	GO:0070062|extracellular exosome;	GO:0016616|oxidoreductase activity, acting on the CH-OH group of donors, NAD or NADP as acceptor;	.
ENSOARG00000009409	449	212	474	656	554	722	0.622304	-0.684308	0.00476208	0.0404803	down	yes	SNX13	PREDICTED: sorting nexin-13 isoform X5 [Ovis aries musimon]	GO:0006886|intracellular protein transport;GO:0009968|negative regulation of signal transduction;GO:0043547|positive regulation of GTPase activity;	GO:0005769|early endosome;GO:0031901|early endosome membrane;	GO:0035091|phosphatidylinositol binding;GO:0032266|phosphatidylinositol-3-phosphate binding;	K17925
ENSOARG00000009433	329	157	331	502	397	563	0.593456	-0.752788	0.00210527	0.0235979	down	yes	CNOT7	CCR4-NOT transcription complex, subunit 7, isoform CRA_a, partial [Mus musculus]	GO:0033962|cytoplasmic mRNA processing body assembly;GO:0000290|deadenylation-dependent decapping of nuclear-transcribed mRNA;GO:0043928|exonucleolytic nuclear-transcribed mRNA catabolic process involved in deadenylation-dependent decay;GO:0031047|gene silencing by RNA;GO:0008285|negative regulation of cell proliferation;GO:0010629|negative regulation of gene expression;GO:0000289|nuclear-transcr…	GO:0030014|CCR4-NOT complex;GO:0005737|cytoplasm;GO:0000932|cytoplasmic mRNA processing body;GO:0016020|membrane;GO:0005654|nucleoplasm;GO:0005634|nucleus;	GO:0000175|3'-5'-exoribonuclease activity;GO:0004532|exoribonuclease activity;GO:0046872|metal ion binding;GO:0004535|poly(A)-specific ribonuclease activity;GO:0003723|RNA binding;	K12581
ENSOARG00000009438	3400	5093	3268	2387	2684	2444	1.73783	0.797284	0.00212763	0.023796	up	yes	APOE	PREDICTED: apolipoprotein E isoform X2 [Ovis aries musimon]	GO:0006869|lipid transport;GO:0042157|lipoprotein metabolic process;	GO:0042627|chylomicron;GO:0034364|high-density lipoprotein particle;GO:0034361|very-low-density lipoprotein particle;	GO:0008201|heparin binding;GO:0008289|lipid binding;	.
ENSOARG00000009441	158	104	156	224	217	272	0.629757	-0.667133	0.00062351	0.0104258	down	yes	TBCK	PREDICTED: TBC domain-containing protein kinase-like protein isoform X1 [Ovis aries]	GO:0090630|activation of GTPase activity;GO:0006886|intracellular protein transport;GO:0031338|regulation of vesicle fusion;	GO:0012505|endomembrane system;GO:0005622|intracellular;	GO:0005524|ATP binding;GO:0005096|GTPase activator activity;GO:0004672|protein kinase activity;GO:0017137|Rab GTPase binding;	K17544
ENSOARG00000009446	337	174	320	560	432	604	0.554875	-0.849766	0.000140447	0.00359568	down	yes	PPP4R2	PREDICTED: serine/threonine-protein phosphatase 4 regulatory subunit 2 [Ovis aries musimon]	GO:0006464|cellular protein modification process;GO:0006397|mRNA processing;GO:0010569|regulation of double-strand break repair via homologous recombination;GO:0008380|RNA splicing;	GO:0005813|centrosome;GO:0005737|cytoplasm;GO:0005654|nucleoplasm;GO:0005634|nucleus;GO:0030289|protein phosphatase 4 complex;	GO:0030674|protein binding, bridging;GO:0030362|protein phosphatase type 4 regulator activity;	K15425
ENSOARG00000009466	152	181	162	300	361	321	0.550251	-0.861838	6.96944e-05	0.00217999	down	yes	HSD17B2	estradiol 17-beta-dehydrogenase 2 [Ovis aries]	GO:0001701|in utero embryonic development;GO:0001890|placenta development;GO:0032526|response to retinoic acid;GO:0006694|steroid biosynthetic process;	GO:0005789|endoplasmic reticulum membrane;GO:0016021|integral component of membrane;	GO:0047006|17-alpha,20-alpha-dihydroxypregn-4-en-3-one dehydrogenase activity;GO:0004303|estradiol 17-beta-dehydrogenase activity;GO:0047035|testosterone dehydrogenase (NAD+) activity;	K13368
ENSOARG00000009469	121	39	123	190	178	280	0.460175	-1.11974	0.00126089	0.0167602	down	yes	NOV	PREDICTED: protein NOV homolog [Ovis aries]	GO:0001525|angiogenesis;GO:1990523|bone regeneration;GO:0033627|cell adhesion mediated by integrin;GO:0060326|cell chemotaxis;GO:0007267|cell-cell signaling;GO:0002062|chondrocyte differentiation;GO:0035767|endothelial cell chemotaxis;GO:0071603|endothelial cell-cell adhesion;GO:0010761|fibroblast migration;GO:0061484|hematopoietic stem cell homeostasis;GO:0060548|negative regulation of cell deat…	GO:0030424|axon;GO:0005737|cytoplasm;GO:0030425|dendrite;GO:0005576|extracellular region;GO:0005921|gap junction;GO:0043231|intracellular membrane-bounded organelle;GO:0043025|neuronal cell body;GO:0005578|proteinaceous extracellular matrix;	GO:0008201|heparin binding;GO:0005178|integrin binding;GO:0005112|Notch binding;	.
ENSOARG00000009484	175	209	199	108	143	135	1.64915	0.721722	0.00220195	0.0243521	up	yes	ARMC5	PREDICTED: armadillo repeat-containing protein 5 [Bubalus bubalis]	.	GO:0005737|cytoplasm;	.	.
ENSOARG00000009488	20	16	19	4	10	2	3.6755	1.87794	0.00464984	0.0398375	up	yes	ENSOARG00000009488	PREDICTED: phospholipase A2, membrane associated [Ovis aries]	GO:0050482|arachidonic acid secretion;GO:0016042|lipid catabolic process;GO:0006644|phospholipid metabolic process;	GO:0005576|extracellular region;GO:0005886|plasma membrane;	GO:0005509|calcium ion binding;GO:0004623|phospholipase A2 activity;	K01047
ENSOARG00000009494	135	97	137	87	86	75	1.59605	0.674508	0.00280177	0.0283961	up	yes	PUDP	PREDICTED: pseudouridine-5'-phosphatase isoform X2 [Ovis aries musimon]	GO:0009117|nucleotide metabolic process;GO:0043097|pyrimidine nucleoside salvage;	GO:0005737|cytoplasm;GO:0005829|cytosol;GO:0070062|extracellular exosome;	GO:0016787|hydrolase activity;GO:0000287|magnesium ion binding;GO:0016791|phosphatase activity;GO:1990738|pseudouridine 5'-phosphatase activity;	K17623
ENSOARG00000009495	426	582	433	288	315	276	1.80665	0.853317	0.00047305	0.00860138	up	yes	ENSOARG00000009495	hypothetical protein EGK_08098, partial [Macaca mulatta]	GO:0016569|covalent chromatin modification;	GO:0071339|MLL1 complex;GO:0016589|NURF complex;	GO:0003677|DNA binding;	.
ENSOARG00000009498	135	116	155	98	76	96	1.62369	0.699273	0.00137606	0.0177339	up	yes	NFKBIE	PREDICTED: NF-kappa-B inhibitor epsilon isoform X1 [Ovis aries]	GO:0042994|cytoplasmic sequestering of transcription factor;GO:0042942|D-serine transport;	GO:0005737|cytoplasm;GO:0005829|cytosol;GO:0005794|Golgi apparatus;GO:0048471|perinuclear region of cytoplasm;	.	K05872
ENSOARG00000009499	29	10	15	104	84	115	0.190655	-2.39097	6.00745e-11	1.83023e-08	down	yes	ENSOARG00000009499	PREDICTED: ADP-ribosyl cyclase/cyclic ADP-ribose hydrolase 2 [Capra hircus]	GO:0030890|positive regulation of B cell proliferation;	GO:0031225|anchored component of membrane;GO:0005886|plasma membrane;	GO:0050135|NAD(P)+ nucleosidase activity;GO:0003953|NAD+ nucleosidase activity;GO:0016849|phosphorus-oxygen lyase activity;GO:0016740|transferase activity;	K18152
ENSOARG00000009500	180	136	177	300	221	284	0.660489	-0.598394	0.00170062	0.0205436	down	yes	SMNDC1	PREDICTED: survival of motor neuron-related-splicing factor 30 [Otolemur garnettii]	GO:0006915|apoptotic process;GO:0006397|mRNA processing;GO:0008380|RNA splicing;	GO:0015030|Cajal body;GO:0005737|cytoplasm;GO:0016607|nuclear speck;GO:0005681|spliceosomal complex;	GO:0044822|poly(A) RNA binding;	K12839
ENSOARG00000009525	797	511	902	1539	1280	1538	0.54158	-0.884753	7.44177e-07	6.26301e-05	down	yes	MAL2	PREDICTED: protein MAL2 [Capra hircus]	GO:0045056|transcytosis;	GO:0016324|apical plasma membrane;GO:0070062|extracellular exosome;GO:0016021|integral component of membrane;GO:0045121|membrane raft;	.	.
ENSOARG00000009529	321	299	310	209	217	240	1.51642	0.600665	0.000399534	0.00770394	up	yes	TGFB1I1	PREDICTED: transforming growth factor beta-1-induced transcript 1 protein isoform X2 [Ovis aries musimon]	GO:0030154|cell differentiation;GO:0030512|negative regulation of transforming growth factor beta receptor signaling pathway;GO:0010718|positive regulation of epithelial to mesenchymal transition;GO:0045893|positive regulation of transcription, DNA-templated;GO:0030511|positive regulation of transforming growth factor beta receptor signaling pathway;GO:0030579|ubiquitin-dependent SMAD protein cat…	GO:0005737|cytoplasm;GO:0005856|cytoskeleton;GO:0031012|extracellular matrix;GO:0005925|focal adhesion;GO:0016363|nuclear matrix;	GO:0003713|transcription coactivator activity;GO:0008270|zinc ion binding;	.
ENSOARG00000009543	434	434	327	249	287	243	1.676	0.745025	0.00104306	0.0146442	up	yes	UCKL1	PREDICTED: LOW QUALITY PROTEIN: uridine-cytidine kinase-like 1 isoform X1 [Ovis aries]	GO:0044211|CTP salvage;GO:0006206|pyrimidine nucleobase metabolic process;GO:0043097|pyrimidine nucleoside salvage;GO:0044206|UMP salvage;GO:0016032|viral process;	GO:0005829|cytosol;GO:0005634|nucleus;	GO:0005524|ATP binding;GO:0004849|uridine kinase activity;	K00876
ENSOARG00000009545	139	143	169	123	98	95	1.54574	0.628295	0.00573634	0.0457496	up	yes	RELB	TPA: reticuloendotheliosis viral oncogene homolog B-like [Bos taurus]	GO:0019882|antigen processing and presentation;GO:0071470|cellular response to osmotic stress;GO:0032922|circadian regulation of gene expression;GO:0007249|I-kappaB kinase/NF-kappaB signaling;GO:0006954|inflammatory response;GO:0045087|innate immune response;GO:0043011|myeloid dendritic cell differentiation;GO:0032688|negative regulation of interferon-beta production;GO:0000122|negative regulatio…	GO:0005737|cytoplasm;GO:0005829|cytosol;GO:0033256|I-kappaB/NF-kappaB complex;GO:0005815|microtubule organizing center;GO:0005654|nucleoplasm;GO:0005634|nucleus;	GO:0003682|chromatin binding;GO:0001047|core promoter binding;GO:0000977|RNA polymerase II regulatory region sequence-specific DNA binding;GO:0000981|RNA polymerase II transcription factor activity, sequence-specific DNA binding;GO:0003714|transcription corepressor activity;GO:0003700|transcription factor activity, sequence-specific DNA binding;	K09253
ENSOARG00000009548	351	297	299	218	225	241	1.50102	0.585942	0.000633595	0.0105238	up	yes	UNK	PREDICTED: RING finger protein unkempt homolog isoform X1 [Ovis aries]	GO:0048667|cell morphogenesis involved in neuron differentiation;GO:2000766|negative regulation of cytoplasmic translation;GO:0001764|neuron migration;	GO:0005737|cytoplasm;GO:0005844|polysome;	GO:0046872|metal ion binding;GO:1990715|mRNA CDS binding;GO:0044822|poly(A) RNA binding;	.
ENSOARG00000009565	681	313	692	1062	826	1100	0.597342	-0.743372	0.00237804	0.0255824	down	yes	PTPN11	PREDICTED: tyrosine-protein phosphatase non-receptor type 11 isoform X1 [Bos taurus]	GO:0033277|abortive mitotic cell cycle;GO:0000187|activation of MAPK activity;GO:0036302|atrioventricular canal development;GO:0007409|axonogenesis;GO:0060020|Bergmann glial cell differentiation;GO:0007420|brain development;GO:0021697|cerebellar cortex formation;GO:0000077|DNA damage checkpoint;GO:0048013|ephrin receptor signaling pathway;GO:0007173|epidermal growth factor receptor signaling path…	GO:0005737|cytoplasm;GO:0005829|cytosol;GO:0005739|mitochondrion;GO:0005634|nucleus;GO:0043234|protein complex;	GO:0016303|1-phosphatidylinositol-3-kinase activity;GO:0005158|insulin receptor binding;GO:0004726|non-membrane spanning protein tyrosine phosphatase activity;GO:0046934|phosphatidylinositol-4,5-bisphosphate 3-kinase activity;GO:0004721|phosphoprotein phosphatase activity;GO:0004725|protein tyrosine phosphatase activity;GO:0005070|SH3/SH2 adaptor activity;	K07293
ENSOARG00000009570	291	257	333	220	171	178	1.67064	0.740401	7.69368e-05	0.0023581	up	yes	PKN3	PREDICTED: serine/threonine-protein kinase N3 isoform X2 [Ovis aries musimon]	GO:0010631|epithelial cell migration;GO:0035556|intracellular signal transduction;GO:0018105|peptidyl-serine phosphorylation;GO:0006468|protein phosphorylation;GO:0007165|signal transduction;	GO:0005794|Golgi apparatus;GO:0005634|nucleus;GO:0048471|perinuclear region of cytoplasm;	GO:0005524|ATP binding;GO:0004672|protein kinase activity;GO:0004697|protein kinase C activity;GO:0004674|protein serine/threonine kinase activity;	K06071
ENSOARG00000009576	92	87	99	41	64	39	2.0819	1.0579	0.000400299	0.007704	up	yes	PLA2G2E	group IIE secretory phospholipase A2 precursor [Bos taurus]	GO:0050482|arachidonic acid secretion;GO:0006954|inflammatory response;GO:0016042|lipid catabolic process;GO:0006654|phosphatidic acid biosynthetic process;GO:0036151|phosphatidylcholine acyl-chain remodeling;GO:0036152|phosphatidylethanolamine acyl-chain remodeling;GO:0036148|phosphatidylglycerol acyl-chain remodeling;GO:0036149|phosphatidylinositol acyl-chain remodeling;GO:0036150|phosphatidyls…	GO:0005576|extracellular region;	GO:0005509|calcium ion binding;GO:0004623|phospholipase A2 activity;	K01047
ENSOARG00000009582	5	3	6	12	20	27	0.255167	-1.97048	0.00249052	0.0261462	down	yes	ENSOARG00000009582	PREDICTED: lecithin retinol acyltransferase-like isoform X1 [Ovis aries]	GO:0050896|response to stimulus;GO:0042572|retinol metabolic process;GO:0007601|visual perception;	GO:0005623|cell;GO:0005789|endoplasmic reticulum membrane;GO:0016021|integral component of membrane;GO:0005771|multivesicular body;GO:0048471|perinuclear region of cytoplasm;GO:0005791|rough endoplasmic reticulum;	GO:0047173|phosphatidylcholine-retinol O-acyltransferase activity;	K00678
ENSOARG00000009605	494	639	492	851	1305	935	0.576823	-0.793799	0.00226948	0.0247289	down	yes	ENSOARG00000009605	PREDICTED: ubiquitin-fold modifier-conjugating enzyme 1 isoform X2 [Ovis aries]	GO:1990592|protein K69-linked ufmylation;GO:0071569|protein ufmylation;GO:0034976|response to endoplasmic reticulum stress;	GO:0005737|cytoplasm;GO:0070062|extracellular exosome;	GO:0071568|UFM1 transferase activity;	K12165
ENSOARG00000009611	111	117	125	64	59	66	2.03016	1.0216	1.8334e-05	0.000848879	up	yes	ENSOARG00000009611	PREDICTED: myc box-dependent-interacting protein 1-like isoform X1 [Ovis aries]	GO:0006897|endocytosis;GO:0060988|lipid tube assembly;GO:0043065|positive regulation of apoptotic process;GO:0048711|positive regulation of astrocyte differentiation;GO:0045807|positive regulation of endocytosis;GO:0043547|positive regulation of GTPase activity;GO:0071156|regulation of cell cycle arrest;GO:0045664|regulation of neuron differentiation;	GO:0030424|axon;GO:0043194|axon initial segment;GO:0043679|axon terminus;GO:0044300|cerebellar mossy fiber;GO:0031674|I band;GO:0060987|lipid tube;GO:0005874|microtubule;GO:0033268|node of Ranvier;GO:0005634|nucleus;GO:0008021|synaptic vesicle;GO:0030315|T-tubule;GO:0043196|varicosity;GO:0030018|Z disc;	GO:0051020|GTPase binding;GO:0032403|protein complex binding;GO:0046982|protein heterodimerization activity;	K12562
ENSOARG00000009616	861	821	854	563	714	528	1.52059	0.604634	0.00156062	0.0194223	up	yes	CLASRP	PREDICTED: CLK4-associating serine/arginine rich protein, partial [Tupaia chinensis]	GO:0006397|mRNA processing;GO:0008380|RNA splicing;	GO:0005634|nucleus;	.	K13168
ENSOARG00000009642	7	3	6	73	67	52	0.0891163	-3.48817	1.59265e-12	6.55699e-10	down	yes	ENSOARG00000009642	PREDICTED: LOW QUALITY PROTEIN: dihydrodiol dehydrogenase 3-like [Ovis aries]	.	GO:0005737|cytoplasm;	GO:0016491|oxidoreductase activity;	.
ENSOARG00000009643	1094	1033	839	657	806	657	1.52389	0.607757	0.00350959	0.0329268	up	yes	NKPD1	PREDICTED: LOW QUALITY PROTEIN: NTPase KAP family P-loop domain-containing protein 1 isoform X1 [Ovis aries]	.	GO:0016021|integral component of membrane;	.	.
ENSOARG00000009670	2122	1839	2016	1163	1075	1412	1.77855	0.830699	7.78106e-09	1.28836e-06	up	yes	CPXM2	PREDICTED: inactive carboxypeptidase-like protein X2 isoform X1 [Ovis aries musimon]	.	GO:0005576|extracellular region;	GO:0008270|zinc ion binding;	K08639
ENSOARG00000009689	437	349	496	281	268	298	1.62888	0.703882	5.62059e-06	0.000318284	up	yes	TMCO4	PREDICTED: transmembrane and coiled-coil domain-containing protein 4 isoform X2 [Ovis aries]	.	GO:0016021|integral component of membrane;	.	.
ENSOARG00000009705	52	35	56	11	14	8	4.62687	2.21004	1.60826e-07	1.73749e-05	up	yes	WISP3	PREDICTED: WNT1-inducible-signaling pathway protein 3 isoform X2 [Ovis aries]	GO:0007155|cell adhesion;GO:0007267|cell-cell signaling;GO:0060548|negative regulation of cell death;GO:0001558|regulation of cell growth;GO:0007165|signal transduction;	GO:0005615|extracellular space;GO:0005578|proteinaceous extracellular matrix;	GO:0008201|heparin binding;GO:0005178|integrin binding;	.
ENSOARG00000009714	755	587	854	1215	1205	1281	0.63757	-0.649345	1.67998e-06	0.000123608	down	yes	ABCE1	ATP-binding cassette sub-family E member 1 [Pteropus alecto]	GO:0060702|negative regulation of endoribonuclease activity;GO:0000054|ribosomal subunit export from nucleus;GO:0006413|translational initiation;GO:0006415|translational termination;	GO:0005737|cytoplasm;GO:0016020|membrane;GO:0005739|mitochondrion;	GO:0005524|ATP binding;GO:0016887|ATPase activity;GO:0060698|endoribonuclease inhibitor activity;GO:0005506|iron ion binding;GO:0043024|ribosomal small subunit binding;	K06174
ENSOARG00000009727	55	61	43	27	26	22	2.31965	1.21391	0.00085309	0.0129048	up	yes	ENSOARG00000009727	PREDICTED: protein PBMUCL2-like isoform X1, partial [Ovis aries]	GO:0002474|antigen processing and presentation of peptide antigen via MHC class I;GO:0006955|immune response;	GO:0016021|integral component of membrane;GO:0042612|MHC class I protein complex;	.	.
ENSOARG00000009728	499	531	599	272	284	282	2.11117	1.07804	3.33729e-10	8.1995e-08	up	yes	PTN	PREDICTED: pleiotrophin isoform X1 [Ovis aries]	GO:0030282|bone mineralization;GO:0007612|learning;GO:0051781|positive regulation of cell division;GO:0008284|positive regulation of cell proliferation;	GO:0005783|endoplasmic reticulum;GO:0005615|extracellular space;	GO:0035374|chondroitin sulfate binding;GO:0008083|growth factor activity;GO:0008201|heparin binding;	K16642
ENSOARG00000009735	507	391	336	235	232	264	1.83353	0.874622	2.58169e-05	0.00108041	up	yes	SLC43A1	PREDICTED: large neutral amino acids transporter small subunit 3 isoform X5 [Ovis aries musimon]	GO:0006865|amino acid transport;GO:0015804|neutral amino acid transport;	GO:0005887|integral component of plasma membrane;GO:0005886|plasma membrane;	GO:0015171|amino acid transmembrane transporter activity;GO:0015179|L-amino acid transmembrane transporter activity;GO:0015175|neutral amino acid transmembrane transporter activity;	K08228
ENSOARG00000009736	805	785	610	483	492	489	1.64311	0.716431	0.000368528	0.00729063	up	yes	PHF1	PREDICTED: LOW QUALITY PROTEIN: PHD finger protein 1 [Saimiri boliviensis boliviensis]	GO:0006974|cellular response to DNA damage stimulus;GO:0016569|covalent chromatin modification;GO:0045814|negative regulation of gene expression, epigenetic;GO:0061086|negative regulation of histone H3-K27 methylation;GO:0061087|positive regulation of histone H3-K27 methylation;GO:0006351|transcription, DNA-templated;	GO:0005737|cytoplasm;GO:0005815|microtubule organizing center;GO:0005654|nucleoplasm;GO:0005634|nucleus;GO:0035861|site of double-strand break;	GO:0003682|chromatin binding;GO:0035064|methylated histone binding;GO:0003700|transcription factor activity, sequence-specific DNA binding;GO:0008270|zinc ion binding;	K11467
ENSOARG00000009788	51	41	53	26	22	31	1.98271	0.987477	0.00279876	0.0283961	up	yes	HTR6	PREDICTED: LOW QUALITY PROTEIN: 5-hydroxytryptamine receptor 6 isoform X1, partial [Ovis aries]	GO:0021795|cerebral cortex cell migration;GO:0007268|synaptic transmission;GO:0007187|G-protein coupled receptor signaling pathway, coupled to cyclic nucleotide second messenger;GO:0032008|positive regulation of TOR signaling;	GO:0005929|cilium;GO:0030425|dendrite;GO:0005887|integral component of plasma membrane;	GO:0004993|serotonin receptor activity;GO:0030594|neurotransmitter receptor activity;	K04162
ENSOARG00000009800	93	81	78	60	47	50	1.74077	0.799724	0.00285329	0.0286892	up	yes	FCER1G	PREDICTED: high affinity immunoglobulin epsilon receptor subunit gamma isoform X1 [Pantholops hodgsonii]	GO:0042590|antigen processing and presentation of exogenous peptide antigen via MHC class I;GO:0019886|antigen processing and presentation of exogenous peptide antigen via MHC class II;GO:0071404|cellular response to low-density lipoprotein particle stimulus;GO:0042742|defense response to bacterium;GO:0002431|Fc receptor mediated stimulatory signaling pathway;GO:0038094|Fc-gamma receptor signalin…	GO:0009897|external side of plasma membrane;GO:0032998|Fc-epsilon receptor I complex;GO:0005887|integral component of plasma membrane;	GO:0019863|IgE binding;GO:0019767|IgE receptor activity;GO:0019864|IgG binding;	K07983
ENSOARG00000009837	262	142	268	447	345	461	0.571642	-0.806816	0.000258976	0.00553296	down	yes	PGM2	PREDICTED: phosphoglucomutase-2 isoform X1 [Ovis aries]	GO:0046386|deoxyribose phosphate catabolic process;GO:0019388|galactose catabolic process;GO:0006006|glucose metabolic process;GO:0005978|glycogen biosynthetic process;GO:0005980|glycogen catabolic process;GO:0006098|pentose-phosphate shunt;	GO:0005829|cytosol;GO:0070062|extracellular exosome;	GO:0000287|magnesium ion binding;GO:0004614|phosphoglucomutase activity;GO:0008973|phosphopentomutase activity;	K15779
ENSOARG00000009853	581	548	473	336	356	322	1.71999	0.782403	4.06652e-05	0.00151455	up	yes	PPIF	PREDICTED: peptidyl-prolyl cis-trans isomerase F, mitochondrial isoform X2 [Ovis aries musimon]	GO:0008637|apoptotic mitochondrial changes;GO:0071243|cellular response to arsenic-containing substance;GO:0071277|cellular response to calcium ion;GO:0070301|cellular response to hydrogen peroxide;GO:0070266|necroptotic process;GO:0043066|negative regulation of apoptotic process;GO:0032780|negative regulation of ATPase activity;GO:2001243|negative regulation of intrinsic apoptotic signaling path…	GO:0005759|mitochondrial matrix;	GO:0042277|peptide binding;GO:0003755|peptidyl-prolyl cis-trans isomerase activity;	K09565
ENSOARG00000009872	175	81	143	253	186	258	0.609838	-0.713501	0.00517589	0.0427181	down	yes	LONRF1	PREDICTED: LON peptidase N-terminal domain and RING finger protein 1 isoform X2 [Ovis aries musimon]	GO:0000209|protein polyubiquitination;	GO:0005829|cytosol;	GO:0004176|ATP-dependent peptidase activity;GO:0004842|ubiquitin-protein transferase activity;GO:0008270|zinc ion binding;	.
ENSOARG00000009884	806	708	659	489	530	415	1.64192	0.715381	0.000200547	0.00464974	up	yes	PQLC2	PREDICTED: lysosomal amino acid transporter 1 homolog isoform X1 [Ovis aries]	GO:0080144|amino acid homeostasis;GO:0015809|arginine transport;GO:0015819|lysine transport;	GO:0031301|integral component of organelle membrane;GO:0043231|intracellular membrane-bounded organelle;GO:0005765|lysosomal membrane;	GO:0015181|arginine transmembrane transporter activity;GO:0015174|basic amino acid transmembrane transporter activity;GO:0015189|L-lysine transmembrane transporter activity;	.
ENSOARG00000009885	44	36	58	85	75	98	0.576097	-0.795617	0.00375512	0.0343348	down	yes	ENSOARG00000009885	PREDICTED: immunoglobulin superfamily member 5 isoform X1 [Ovis aries musimon]	GO:0016337|single organismal cell-cell adhesion;	GO:0016324|apical plasma membrane;GO:0005923|bicellular tight junction;GO:0009986|cell surface;GO:0005911|cell-cell junction;GO:0016021|integral component of membrane;GO:0005886|plasma membrane;	.	K06786
ENSOARG00000009900	288	348	298	200	240	213	1.56567	0.646777	0.0036536	0.0336713	up	yes	ENSOARG00000009900	PREDICTED: aflatoxin B1 aldehyde reductase member 2, partial [Bubalus bubalis]	GO:0044597|daunorubicin metabolic process;GO:0044598|doxorubicin metabolic process;	GO:0070062|extracellular exosome;GO:0005794|Golgi apparatus;GO:0005739|mitochondrion;	GO:0016616|oxidoreductase activity, acting on the CH-OH group of donors, NAD or NADP as acceptor;GO:0019119|phenanthrene-9,10-epoxide hydrolase activity;	K15303
ENSOARG00000009927	291	156	371	479	434	541	0.596378	-0.745701	0.00244082	0.0258492	down	yes	ENSOARG00000009927	S-adenosylmethionine decarboxylase proenzyme [Bos taurus]	GO:0006557|S-adenosylmethioninamine biosynthetic process;GO:0008295|spermidine biosynthetic process;GO:0006597|spermine biosynthetic process;	GO:0005829|cytosol;	GO:0004014|adenosylmethionine decarboxylase activity;GO:0019810|putrescine binding;	K01611
ENSOARG00000009930	877	936	1018	1421	1732	1544	0.654566	-0.61139	0.000391045	0.00761737	down	yes	PSPH	Phosphoserine phosphatase, partial [Bos mutus]	GO:0006564|L-serine biosynthetic process;GO:0006563|L-serine metabolic process;	GO:0005737|cytoplasm;	GO:0005509|calcium ion binding;GO:0000287|magnesium ion binding;GO:0004647|phosphoserine phosphatase activity;	K01079
ENSOARG00000009958	2	4	1	26	22	20	0.112698	-3.14946	2.27082e-05	0.000979714	down	yes	NEFM	PREDICTED: neurofilament medium polypeptide isoform X1 [Ovis aries]	GO:0061564|axon development;	GO:0005883|neurofilament;	GO:0005198|structural molecule activity;	.
ENSOARG00000009963	178	248	350	182	129	162	1.78286	0.834194	0.00297363	0.0295482	up	yes	ENSOARG00000009963	PREDICTED: serum amyloid A protein-like [Ovis aries]	GO:0006953|acute-phase response;GO:0060326|cell chemotaxis;	GO:0005615|extracellular space;GO:0034364|high-density lipoprotein particle;	GO:0042056|chemoattractant activity;	K17310
ENSOARG00000009974	2057	2284	1822	1414	1694	1364	1.50798	0.59262	0.00494966	0.0414551	up	yes	MPND	PREDICTED: MPN domain-containing protein isoform X3 [Ovis aries musimon]	.	.	GO:0008233|peptidase activity;	.
ENSOARG00000009982	1360	1891	831	722	849	661	2.03978	1.02841	0.00169466	0.0204879	up	yes	DYNLRB1	PREDICTED: dynein light chain roadblock-type 1 isoform X2 [Ovis aries]	GO:0007018|microtubule-based movement;GO:0008090|retrograde axon cargo transport;GO:0007632|visual behavior;	GO:1904115|axon cytoplasm;GO:0005813|centrosome;GO:0005737|cytoplasm;GO:0005868|cytoplasmic dynein complex;GO:0030286|dynein complex;GO:0016020|membrane;GO:0005874|microtubule;	GO:0045505|dynein intermediate chain binding;GO:0003774|motor activity;	K10419
ENSOARG00000009984	178	154	88	82	69	80	1.99347	0.995282	0.00182169	0.0213668	up	yes	PLAC9	PREDICTED: placenta-specific protein 9 isoform X2 [Ovis aries musimon]	.	GO:0005576|extracellular region;	.	.
ENSOARG00000009988	192	203	188	138	146	135	1.51525	0.599556	0.00423055	0.0372293	up	yes	ANKRD13D	PREDICTED: ankyrin repeat domain-containing protein 13D [Bison bison bison]	.	GO:0005737|cytoplasm;GO:0005770|late endosome;GO:0005886|plasma membrane;	.	.
ENSOARG00000009989	882	991	643	444	539	481	1.89188	0.919824	0.000200337	0.00464974	up	yes	MAP1LC3A	Microtubule-associated proteins 1A/1B light chain 3A, partial [Bos mutus]	GO:0000045|autophagosome assembly;GO:0006995|cellular response to nitrogen starvation;GO:0000422|mitophagy;	GO:0005776|autophagosome;GO:0000421|autophagosome membrane;GO:0031410|cytoplasmic vesicle;GO:0005829|cytosol;GO:0012505|endomembrane system;GO:0005874|microtubule;GO:0031090|organelle membrane;	GO:0008017|microtubule binding;GO:0008429|phosphatidylethanolamine binding;GO:0005543|phospholipid binding;	K10435
ENSOARG00000010011	2165	1972	2342	3361	3635	3633	0.659386	-0.600804	1.60244e-06	0.000118495	down	yes	ENSOARG00000010011	PREDICTED: T-complex protein 1 subunit zeta isoform X1 [Ovis aries]	GO:0006457|protein folding;	GO:0005832|chaperonin-containing T-complex;	GO:0005524|ATP binding;	K09498
ENSOARG00000010035	1939	2257	2229	1614	1229	1540	1.60508	0.682647	0.000254366	0.00546511	up	yes	SERPING1	PREDICTED: plasma protease C1 inhibitor isoform X1 [Ovis aries]	GO:0007596|blood coagulation;GO:0042730|fibrinolysis;	GO:0005615|extracellular space;	GO:0004867|serine-type endopeptidase inhibitor activity;	K04001
ENSOARG00000010039	112	78	83	56	55	37	1.98201	0.986961	0.000839366	0.0127323	up	yes	AKAP4	PREDICTED: A-kinase anchor protein 4 isoform X1 [Ovis aries]	GO:0045184|establishment of protein localization;GO:0030317|sperm motility;GO:0044458|motile cilium assembly;GO:0008104|protein localization;GO:0010738|regulation of protein kinase A signaling;GO:0007178|transmembrane receptor protein serine/threonine kinase signaling pathway;	GO:0005929|cilium;GO:0031514|motile cilium;GO:0005634|nucleus;GO:0048471|perinuclear region of cytoplasm;GO:0035686|sperm fibrous sheath;GO:0097228|sperm principal piece;GO:0030018|Z disc;	GO:0051018|protein kinase A binding;	K16521
ENSOARG00000010048	2047	1682	2449	3327	3277	3736	0.643012	-0.637081	2.80815e-06	0.000180492	down	yes	OAT	PREDICTED: ornithine aminotransferase, mitochondrial [Capra hircus]	GO:0019544|arginine catabolic process to glutamate;GO:0010121|arginine catabolic process to proline via ornithine;GO:0055129|L-proline biosynthetic process;GO:0034214|protein hexamerization;	GO:0005737|cytoplasm;GO:0005759|mitochondrial matrix;	GO:0042802|identical protein binding;GO:0004587|ornithine-oxo-acid transaminase activity;GO:0030170|pyridoxal phosphate binding;	K00819
ENSOARG00000010066	234	89	249	409	341	487	0.487539	-1.03641	0.000515644	0.00912289	down	yes	STRN	PREDICTED: striatin isoform X2 [Ovis aries]	GO:0070830|bicellular tight junction assembly;GO:0016358|dendrite development;GO:0007626|locomotory behavior;GO:0008285|negative regulation of cell proliferation;GO:0016055|Wnt signaling pathway;	GO:0005923|bicellular tight junction;GO:0005737|cytoplasm;GO:0043197|dendritic spine;GO:0016020|membrane;GO:0043025|neuronal cell body;GO:0014069|postsynaptic density;GO:0045211|postsynaptic membrane;	GO:0070016|armadillo repeat domain binding;GO:0005516|calmodulin binding;GO:0030331|estrogen receptor binding;GO:0032403|protein complex binding;GO:0051721|protein phosphatase 2A binding;	K17608
ENSOARG00000010094	52	61	63	149	113	180	0.43509	-1.20062	7.15654e-06	0.000390737	down	yes	FCGR2B	PREDICTED: low affinity immunoglobulin gamma Fc region receptor II-b isoform X1 [Capra hircus]	.	GO:0016021|integral component of membrane;GO:0005886|plasma membrane;	.	K12560
ENSOARG00000010095	1102	1452	1003	766	913	769	1.60314	0.680898	0.00541612	0.0440255	up	yes	PIGU	PREDICTED: phosphatidylinositol glycan anchor biosynthesis class U protein isoform X1 [Ovis aries]	GO:0016255|attachment of GPI anchor to protein;GO:0006506|GPI anchor biosynthetic process;GO:0046425|regulation of JAK-STAT cascade;	GO:0005789|endoplasmic reticulum membrane;GO:0042765|GPI-anchor transamidase complex;GO:0030176|integral component of endoplasmic reticulum membrane;GO:0016020|membrane;GO:0005886|plasma membrane;	.	K05293
ENSOARG00000010110	101	57	139	227	179	194	0.524938	-0.929782	0.000720101	0.011571	down	yes	SLC6A4	Sodium-dependent serotonin transporter, partial [Bos mutus]	GO:0007268|synaptic transmission;GO:0051259|protein oligomerization;GO:0051610|serotonin uptake;	GO:0016324|apical plasma membrane;GO:0012505|endomembrane system;GO:0010008|endosome membrane;GO:0005887|integral component of plasma membrane;GO:0043005|neuron projection;GO:0005886|plasma membrane;GO:0098793|presynapse;	GO:0051015|actin filament binding;GO:0046872|metal ion binding;GO:0051378|serotonin binding;GO:0015222|serotonin transmembrane transporter activity;GO:0005335|serotonin:sodium symporter activity;	K05037
ENSOARG00000010116	191	74	237	416	306	471	0.443123	-1.17422	0.000273169	0.00578296	down	yes	ARRDC4	PREDICTED: arrestin domain-containing protein 4 isoform X2 [Ovis aries musimon]	GO:0051443|positive regulation of ubiquitin-protein transferase activity;	GO:0016023|cytoplasmic membrane-bounded vesicle;GO:0005769|early endosome;GO:0005768|endosome;GO:0005886|plasma membrane;	.	.
ENSOARG00000010137	120	94	83	53	49	43	2.21744	1.14889	4.3518e-05	0.0015792	up	yes	ASGR1	PREDICTED: asialoglycoprotein receptor 1 isoform X1 [Ovis aries]	GO:0006897|endocytosis;	GO:0016021|integral component of membrane;	GO:0030246|carbohydrate binding;GO:0046872|metal ion binding;	K10063
ENSOARG00000010184	136	78	182	224	193	310	0.580509	-0.78461	0.00507446	0.042125	down	yes	AK4	PREDICTED: adenylate kinase 4, mitochondrial [Capra hircus]	GO:0006172|ADP biosynthetic process;GO:0046033|AMP metabolic process;GO:0046034|ATP metabolic process;GO:0046039|GTP metabolic process;GO:0006165|nucleoside diphosphate phosphorylation;GO:0009142|nucleoside triphosphate biosynthetic process;	GO:0070062|extracellular exosome;GO:0005759|mitochondrial matrix;	GO:0004017|adenylate kinase activity;GO:0005524|ATP binding;GO:0005525|GTP binding;GO:0004550|nucleoside diphosphate kinase activity;GO:0046899|nucleoside triphosphate adenylate kinase activity;	K00939
ENSOARG00000010221	87	56	118	6	18	2	10.5314	3.39662	6.25137e-10	1.4213e-07	up	yes	ENSOARG00000010221	PREDICTED: prostaglandin F synthase 1-like isoform X1 [Ovis aries]	GO:0001516|prostaglandin biosynthetic process;	GO:0005737|cytoplasm;	GO:0036131|prostaglandin D2 11-ketoreductase activity;GO:0047017|prostaglandin-F synthase activity;	.
ENSOARG00000010231	22	20	47	12	12	8	2.95783	1.56454	0.00262926	0.0270984	up	yes	MX2	PREDICTED: interferon-induced GTP-binding protein Mx2 isoform X2 [Ovis aries]	GO:0051607|defense response to virus;GO:0045087|innate immune response;	GO:0005737|cytoplasm;GO:0005634|nucleus;	GO:0005525|GTP binding;GO:0003924|GTPase activity;	.
ENSOARG00000010235	391	222	395	681	496	681	0.579065	-0.788202	0.000194577	0.00456101	down	yes	TMF1	PREDICTED: TATA element modulatory factor [Ovis aries]	GO:0001675|acrosome assembly;GO:0071407|cellular response to organic cyclic compound;GO:0042742|defense response to bacterium;GO:0030317|sperm motility;GO:0033327|Leydig cell differentiation;GO:0032275|luteinizing hormone secretion;GO:0043066|negative regulation of apoptotic process;GO:0010629|negative regulation of gene expression;GO:0001819|positive regulation of cytokine production;GO:2000845|…	GO:0005829|cytosol;GO:0005783|endoplasmic reticulum;GO:0005794|Golgi apparatus;GO:0000139|Golgi membrane;GO:0005634|nucleus;	GO:0003677|DNA binding;GO:0003712|transcription cofactor activity;	.
ENSOARG00000010272	69	33	120	179	192	282	0.358865	-1.47849	4.48807e-05	0.00161624	down	yes	DUSP4	dual specificity protein phosphatase 4 [Bos taurus]	GO:0001706|endoderm formation;GO:0070373|negative regulation of ERK1 and ERK2 cascade;GO:0035970|peptidyl-threonine dephosphorylation;GO:0035335|peptidyl-tyrosine dephosphorylation;GO:0006470|protein dephosphorylation;	GO:0005634|nucleus;	GO:1990439|MAP kinase threonine phosphatase activity;GO:0017017|MAP kinase tyrosine/serine/threonine phosphatase activity;GO:0004725|protein tyrosine phosphatase activity;GO:0008330|protein tyrosine/threonine phosphatase activity;	K04459
ENSOARG00000010284	413	398	361	257	322	226	1.57978	0.659721	0.00291237	0.0290722	up	yes	SLC38A3	PREDICTED: sodium-coupled neutral amino acid transporter 3 isoform X2 [Ovis aries musimon]	GO:0006865|amino acid transport;GO:0006867|asparagine transport;GO:0007420|brain development;GO:0051365|cellular response to potassium ion starvation;GO:0007565|female pregnancy;GO:0006868|glutamine transport;GO:0015817|histidine transport;GO:0015808|L-alanine transport;GO:2000487|positive regulation of glutamine transport;GO:0061402|positive regulation of transcription from RNA polymerase II pro…	GO:0016323|basolateral plasma membrane;GO:0005887|integral component of plasma membrane;GO:0005886|plasma membrane;	GO:0015171|amino acid transmembrane transporter activity;GO:0015297|antiporter activity;GO:0015180|L-alanine transmembrane transporter activity;GO:0015182|L-asparagine transmembrane transporter activity;GO:0015186|L-glutamine transmembrane transporter activity;GO:0005290|L-histidine transmembrane transporter activity;GO:0015293|symporter activity;	K13576
ENSOARG00000010311	873	1017	781	647	680	562	1.55044	0.632679	0.00413355	0.0366834	up	yes	CIZ1	PREDICTED: cip1-interacting zinc finger protein isoform X1 [Ovis aries]	.	GO:0005634|nucleus;	GO:0003676|nucleic acid binding;GO:0008270|zinc ion binding;	.
ENSOARG00000010322	168	227	113	52	83	71	2.74029	1.45433	4.83682e-05	0.00168989	up	yes	TNFRSF6B	PREDICTED: LOW QUALITY PROTEIN: tumor necrosis factor receptor superfamily member 6B isoform X1 [Ovis aries]	GO:0097190|apoptotic signaling pathway;GO:0006955|immune response;GO:0006954|inflammatory response;GO:0007275|multicellular organismal development;GO:0043066|negative regulation of apoptotic process;GO:0043410|positive regulation of MAPK cascade;GO:0042127|regulation of cell proliferation;GO:0032496|response to lipopolysaccharide;GO:0033209|tumor necrosis factor-mediated signaling pathway;	GO:0005576|extracellular region;GO:0005615|extracellular space;GO:0005887|integral component of plasma membrane;	GO:0004872|receptor activity;GO:0005031|tumor necrosis factor-activated receptor activity;	K05143
ENSOARG00000010324	66	46	66	124	118	124	0.522697	-0.935955	5.39739e-05	0.00183523	down	yes	ENSOARG00000010324	PREDICTED: zinc transporter ZIP14 isoform X1 [Ovis aries musimon]	GO:0006882|cellular zinc ion homeostasis;GO:0071578|zinc II ion transmembrane import;GO:0071577|zinc II ion transmembrane transport;	GO:0005783|endoplasmic reticulum;GO:0005794|Golgi apparatus;GO:0005887|integral component of plasma membrane;GO:0005886|plasma membrane;	GO:0015093|ferrous iron transmembrane transporter activity;GO:0005385|zinc ion transmembrane transporter activity;	K14720
ENSOARG00000010329	96	52	94	129	133	178	0.588168	-0.765699	0.00272024	0.027829	down	yes	ZBTB24	PREDICTED: zinc finger and BTB domain-containing protein 24 [Ovis aries]	GO:0002244|hematopoietic progenitor cell differentiation;GO:0006355|regulation of transcription, DNA-templated;GO:0006351|transcription, DNA-templated;	GO:0005634|nucleus;	GO:0003677|DNA binding;GO:0046872|metal ion binding;	K10503
ENSOARG00000010365	2418	2171	2095	1480	1697	1539	1.53822	0.621265	9.61326e-05	0.00277346	up	yes	NCOA6	PREDICTED: nuclear receptor coactivator 6 isoform X4 [Ovis aries]	GO:0007420|brain development;GO:0044255|cellular lipid metabolic process;GO:0006974|cellular response to DNA damage stimulus;GO:0006310|DNA recombination;GO:0006281|DNA repair;GO:0006260|DNA replication;GO:0006352|DNA-templated transcription, initiation;GO:0042921|glucocorticoid receptor signaling pathway;GO:0007507|heart development;GO:0030520|intracellular estrogen receptor signaling pathway;GO…	GO:0035097|histone methyltransferase complex;GO:0043231|intracellular membrane-bounded organelle;GO:0005654|nucleoplasm;GO:0005634|nucleus;GO:0005667|transcription factor complex;	GO:0003682|chromatin binding;GO:0019899|enzyme binding;GO:0030331|estrogen receptor binding;GO:0030374|ligand-dependent nuclear receptor transcription coactivator activity;GO:0046965|retinoid X receptor binding;GO:0046966|thyroid hormone receptor binding;GO:0003713|transcription coactivator activity;	K14971
ENSOARG00000010368	760	785	737	530	528	492	1.60388	0.681568	7.89575e-05	0.00239848	up	yes	ENSOARG00000010368	PREDICTED: regulator of telomere elongation helicase 1 isoform X1 [Ovis aries]	GO:0006310|DNA recombination;GO:0006281|DNA repair;GO:0006260|DNA replication;GO:0010569|regulation of double-strand break repair via homologous recombination;GO:0000723|telomere maintenance;	GO:0005634|nucleus;	GO:0051539|4 iron, 4 sulfur cluster binding;GO:0005524|ATP binding;GO:0004003|ATP-dependent DNA helicase activity;GO:0003677|DNA binding;GO:0046872|metal ion binding;	K11136
ENSOARG00000010369	1104	1469	822	524	716	478	2.18578	1.12815	0.000184375	0.00438841	up	yes	ENSOARG00000010369	keratin associated protein 12.1 [Capra hircus]	.	GO:0045095|keratin filament;	.	.
ENSOARG00000010392	267	209	270	169	172	152	1.62754	0.70269	8.89891e-05	0.00262708	up	yes	TMEM51	PREDICTED: transmembrane protein 51 [Ovis aries]	.	GO:0016021|integral component of membrane;	.	.
ENSOARG00000010418	211	101	243	330	280	408	0.578309	-0.790086	0.00321154	0.0311583	down	yes	ATF6	PREDICTED: cyclic AMP-dependent transcription factor ATF-6 alpha isoform X1 [Ovis aries]	GO:0036500|ATF6-mediated unfolded protein response;GO:0030968|endoplasmic reticulum unfolded protein response;GO:0001654|eye development;GO:0043065|positive regulation of apoptotic process;GO:1990440|positive regulation of transcription from RNA polymerase II promoter in response to endoplasmic reticulum stress;GO:0006990|positive regulation of transcription from RNA polymerase II promoter involv…	GO:0005783|endoplasmic reticulum;GO:0005789|endoplasmic reticulum membrane;GO:0005794|Golgi apparatus;GO:0000139|Golgi membrane;GO:0030176|integral component of endoplasmic reticulum membrane;GO:0016020|membrane;GO:0005635|nuclear envelope;GO:0005654|nucleoplasm;GO:0005634|nucleus;	GO:0035497|cAMP response element binding;GO:0046982|protein heterodimerization activity;GO:0000977|RNA polymerase II regulatory region sequence-specific DNA binding;GO:0003713|transcription coactivator activity;GO:0003700|transcription factor activity, sequence-specific DNA binding;GO:0000976|transcription regulatory region sequence-specific DNA binding;	K09054
ENSOARG00000010460	92	77	87	54	54	58	1.66738	0.737584	0.00286641	0.028737	up	yes	KCTD7	PREDICTED: BTB/POZ domain-containing protein KCTD7 isoform X1 [Ovis aries]	GO:0051260|protein homooligomerization;	GO:0005829|cytosol;GO:0005886|plasma membrane;	.	.
ENSOARG00000010463	277	266	244	186	217	163	1.50903	0.593618	0.0062924	0.0488337	up	yes	MAST1	PREDICTED: LOW QUALITY PROTEIN: microtubule-associated serine/threonine-protein kinase 1 isoform X1 [Ovis aries]	GO:0007010|cytoskeleton organization;GO:0035556|intracellular signal transduction;GO:0018105|peptidyl-serine phosphorylation;GO:0006468|protein phosphorylation;	GO:0005737|cytoplasm;GO:0005856|cytoskeleton;GO:0005622|intracellular;GO:0005886|plasma membrane;	GO:0005524|ATP binding;GO:0000287|magnesium ion binding;GO:0004674|protein serine/threonine kinase activity;	K08789
ENSOARG00000010465	14	11	20	45	35	44	0.390211	-1.35767	0.00070092	0.0113105	down	yes	CRACR2A	PREDICTED: EF-hand calcium-binding domain-containing protein 4B isoform X1 [Ovis aries]	GO:0032237|activation of store-operated calcium channel activity;GO:0002250|adaptive immune response;GO:0051928|positive regulation of calcium ion transport;GO:0002115|store-operated calcium entry;	GO:0005737|cytoplasm;GO:0005794|Golgi apparatus;GO:0016020|membrane;GO:0005730|nucleolus;GO:0005634|nucleus;	GO:0005509|calcium ion binding;	K17199
ENSOARG00000010475	27	50	50	87	117	134	0.412612	-1.27714	0.000182087	0.00434074	down	yes	PGLYRP1	PREDICTED: peptidoglycan recognition protein 1 [Ovis aries]	GO:0042742|defense response to bacterium;GO:0050832|defense response to fungus;GO:0045087|innate immune response;GO:0031640|killing of cells of other organism;GO:0009253|peptidoglycan catabolic process;	GO:0005576|extracellular region;	GO:0008745|N-acetylmuramoyl-L-alanine amidase activity;GO:0042834|peptidoglycan binding;GO:0008270|zinc ion binding;	.
ENSOARG00000010477	7	9	20	0	0	0	69.8488	6.12616	1.69511e-05	0.000796965	up	yes	CSN2	PREDICTED: beta-casein isoform X1 [Capra hircus]	.	GO:0005576|extracellular region;	GO:0005215|transporter activity;	K17107
ENSOARG00000010486	242	97	238	400	269	449	0.546277	-0.872294	0.00352373	0.0330116	down	yes	ZHX1	PREDICTED: zinc fingers and homeoboxes protein 1 [Ovis aries]	GO:0000122|negative regulation of transcription from RNA polymerase II promoter;GO:0006351|transcription, DNA-templated;	GO:0005654|nucleoplasm;GO:0005634|nucleus;	GO:0003677|DNA binding;GO:0046872|metal ion binding;GO:0046982|protein heterodimerization activity;GO:0003714|transcription corepressor activity;GO:0003700|transcription factor activity, sequence-specific DNA binding;	.
ENSOARG00000010497	49	31	50	87	88	96	0.514559	-0.958591	0.000320738	0.00655813	down	yes	ENPP4	PREDICTED: bis(5'-adenosyl)-triphosphatase ENPP4 [Ovis aries]	GO:0007596|blood coagulation;GO:0030194|positive regulation of blood coagulation;GO:0046130|purine ribonucleoside catabolic process;	GO:0070062|extracellular exosome;GO:0016021|integral component of membrane;GO:0005886|plasma membrane;	GO:0047710|bis(5'-adenosyl)-triphosphatase activity;GO:0046872|metal ion binding;	K18424
ENSOARG00000010524	71	57	48	136	134	107	0.504957	-0.985768	0.000292615	0.00605627	down	yes	C6orf15	PREDICTED: uncharacterized protein C6orf15 homolog [Ovis aries]	GO:0030198|extracellular matrix organization;	GO:0005614|interstitial matrix;	GO:0008201|heparin binding;GO:0005540|hyaluronic acid binding;	.
ENSOARG00000010536	145	131	156	85	70	69	2.08435	1.0596	2.00098e-06	0.000139182	up	yes	DMTN	PREDICTED: dematin isoform X6 [Ovis aries musimon]	GO:0030036|actin cytoskeleton organization;GO:0051017|actin filament bundle assembly;GO:0051693|actin filament capping;GO:0090527|actin filament reorganization;GO:0035585|calcium-mediated signaling using extracellular calcium source;GO:0035584|calcium-mediated signaling using intracellular calcium source;GO:0071277|cellular response to calcium ion;GO:0071320|cellular response to cAMP;GO:0048821|e…	GO:0005884|actin filament;GO:0031253|cell projection membrane;GO:0030863|cortical cytoskeleton;GO:0016023|cytoplasmic membrane-bounded vesicle;GO:0005829|cytosol;GO:0012505|endomembrane system;GO:0048471|perinuclear region of cytoplasm;GO:0005886|plasma membrane;GO:0031095|platelet dense tubular network membrane;GO:0014731|spectrin-associated cytoskeleton;	GO:0003779|actin binding;GO:0043621|protein self-association;GO:0005102|receptor binding;GO:0030507|spectrin binding;	.
ENSOARG00000010547	150	89	122	219	177	222	0.627063	-0.673319	0.00162357	0.0199329	down	yes	ABRAXAS2	PREDICTED: BRISC complex subunit Abro1 [Ovis aries]	GO:0008608|attachment of spindle microtubules to kinetochore;GO:0051301|cell division;GO:0007059|chromosome segregation;GO:0000278|mitotic cell cycle;GO:0090307|mitotic spindle assembly;GO:0070536|protein K63-linked deubiquitination;GO:0002931|response to ischemia;	GO:0070552|BRISC complex;GO:0005737|cytoplasm;GO:0005874|microtubule;GO:0000922|spindle pole;	GO:0008017|microtubule binding;GO:0031593|polyubiquitin binding;	.
ENSOARG00000010552	418	246	418	609	473	688	0.653971	-0.612701	0.00280103	0.0283961	down	yes	ARL6IP1	ADP-ribosylation factor-like protein 6-interacting protein 1 [Bos taurus]	GO:0006915|apoptotic process;GO:0006613|cotranslational protein targeting to membrane;GO:0071787|endoplasmic reticulum tubular network assembly;GO:1990809|endoplasmic reticulum tubular network membrane organization;GO:0043066|negative regulation of apoptotic process;GO:0043154|negative regulation of cysteine-type endopeptidase activity involved in apoptotic process;GO:0002038|positive regulation …	GO:0005829|cytosol;GO:0005789|endoplasmic reticulum membrane;GO:0030176|integral component of endoplasmic reticulum membrane;GO:0016021|integral component of membrane;GO:0016020|membrane;GO:0005784|Sec61 translocon complex;	.	.
ENSOARG00000010574	1148	1276	1295	878	676	945	1.62868	0.703699	0.000157771	0.00388258	up	yes	WFDC1	PREDICTED: WAP four-disulfide core domain protein 1 isoform X1 [Ovis aries]	GO:0030308|negative regulation of cell growth;GO:0050680|negative regulation of epithelial cell proliferation;GO:0050728|negative regulation of inflammatory response;GO:0061045|negative regulation of wound healing;GO:0001558|regulation of cell growth;GO:0042493|response to drug;GO:0032355|response to estradiol;	GO:0005615|extracellular space;	GO:0004867|serine-type endopeptidase inhibitor activity;	.
ENSOARG00000010605	1373	873	1671	2162	1873	2464	0.642914	-0.637303	0.00116959	0.0159142	down	yes	ARCN1	PREDICTED: coatomer subunit delta [Ovis aries]	GO:0008344|adult locomotory behavior;GO:0021691|cerebellar Purkinje cell layer maturation;GO:0006891|intra-Golgi vesicle-mediated transport;GO:0043473|pigmentation;GO:0015031|protein transport;GO:0006890|retrograde vesicle-mediated transport, Golgi to ER;	GO:0030126|COPI vesicle coat;GO:0005783|endoplasmic reticulum;GO:0000139|Golgi membrane;	GO:0044822|poly(A) RNA binding;	.
ENSOARG00000010611	32	24	31	5	7	12	3.91766	1.96999	9.37824e-05	0.00271612	up	yes	ENSOARG00000010611	PREDICTED: LOW QUALITY PROTEIN: PNMA-like protein 2 [Bos taurus]	GO:0045665|negative regulation of neuron differentiation;GO:0017148|negative regulation of translation;GO:0019827|stem cell population maintenance;	GO:0005737|cytoplasm;GO:0000932|cytoplasmic mRNA processing body;GO:0005829|cytosol;GO:0043231|intracellular membrane-bounded organelle;GO:0016020|membrane;GO:0016607|nuclear speck;GO:0005634|nucleus;GO:0016605|PML body;	GO:0003729|mRNA binding;GO:0044822|poly(A) RNA binding;GO:0008565|protein transporter activity;	.
ENSOARG00000010623	84	86	100	47	41	76	1.79523	0.844169	0.0045681	0.0393186	up	yes	TSPAN11	PREDICTED: LOW QUALITY PROTEIN: tetraspanin-11 isoform X1 [Ovis aries]	GO:0007166|cell surface receptor signaling pathway;	GO:0005887|integral component of plasma membrane;	.	K17352
ENSOARG00000010631	42	40	41	24	16	26	2.02762	1.01978	0.00548878	0.0444501	up	yes	DOK2	PREDICTED: LOW QUALITY PROTEIN: docking protein 2 [Ovis aries]	GO:0007265|Ras protein signal transduction;GO:0007169|transmembrane receptor protein tyrosine kinase signaling pathway;	GO:0005622|intracellular;	GO:0005057|receptor signaling protein activity;	.
ENSOARG00000010646	39	30	42	12	19	11	2.83233	1.50199	0.000374713	0.00737469	up	yes	ENSOARG00000010646	PREDICTED: LOW QUALITY PROTEIN: embryonic growth/differentiation factor 1 isoform X1 [Ovis aries]	GO:0030509|BMP signaling pathway;GO:0048468|cell development;GO:0007492|endoderm development;GO:0001701|in utero embryonic development;GO:0007498|mesoderm development;GO:0010862|positive regulation of pathway-restricted SMAD protein phosphorylation;GO:0042981|regulation of apoptotic process;GO:0043408|regulation of MAPK cascade;GO:0007165|signal transduction;GO:0060395|SMAD protein signal transdu…	GO:0005576|extracellular region;GO:0005615|extracellular space;	GO:0005125|cytokine activity;GO:0005160|transforming growth factor beta receptor binding;	K05495
ENSOARG00000010647	48	27	39	20	9	22	2.40384	1.26534	0.00362718	0.0336447	up	yes	ENSOARG00000010647	PREDICTED: prostacyclin receptor isoform X1 [Ovis aries]	GO:0007189|adenylate cyclase-activating G-protein coupled receptor signaling pathway;GO:0071799|cellular response to prostaglandin D stimulus;GO:0006954|inflammatory response;GO:0007204|positive regulation of cytosolic calcium ion concentration;	GO:0005887|integral component of plasma membrane;	GO:0016501|prostacyclin receptor activity;	.
ENSOARG00000010648	31	46	41	4	9	3	8.05486	3.00986	1.02811e-07	1.19551e-05	up	yes	GNG8	TPA: guanine nucleotide binding protein (G protein), gamma 8-like [Bos taurus]	GO:0071377|cellular response to glucagon stimulus;GO:0071444|cellular response to pheromone;GO:0007186|G-protein coupled receptor signaling pathway;GO:0007399|nervous system development;GO:0043584|nose development;GO:0035176|social behavior;	GO:0005834|heterotrimeric G-protein complex;GO:0005886|plasma membrane;	GO:0003924|GTPase activity;GO:0004871|signal transducer activity;	K04544
ENSOARG00000010653	89	75	131	201	172	246	0.512904	-0.96324	6.79462e-05	0.00215182	down	yes	ELMOD1	PREDICTED: ELMO domain-containing protein 1 isoform X1 [Ovis aries]	GO:1903955|positive regulation of protein targeting to mitochondrion;GO:0031647|regulation of protein stability;	GO:0005737|cytoplasm;GO:0005654|nucleoplasm;	GO:0005096|GTPase activator activity;	.
ENSOARG00000010663	93	72	92	131	136	172	0.632167	-0.661623	0.00244022	0.0258492	down	yes	SLC30A6	PREDICTED: zinc transporter 6 [Ovis aries]	GO:0061088|regulation of sequestering of zinc ion;GO:0010043|response to zinc ion;	GO:0005794|Golgi apparatus;GO:0016021|integral component of membrane;GO:0016020|membrane;	GO:0005385|zinc ion transmembrane transporter activity;	K14693
ENSOARG00000010688	30	19	7	1	0	3	15.3911	3.94402	0.000107457	0.00302568	up	yes	TFF2	PREDICTED: trefoil factor 2 [Ovis aries]	GO:0070098|chemokine-mediated signaling pathway;GO:0007586|digestion;GO:0042060|wound healing;	GO:0005615|extracellular space;	GO:0031723|CXCR4 chemokine receptor binding;	.
ENSOARG00000010700	455	295	436	300	257	257	1.55897	0.640593	0.000348702	0.00702616	up	yes	MSANTD2	PREDICTED: myb/SANT-like DNA-binding domain-containing protein 2 [Ictidomys tridecemlineatus]	GO:0015842|synaptic vesicle amine transport;GO:0007268|synaptic transmission;GO:0015844|monoamine transport;	GO:0070083|clathrin-sculpted monoamine transport vesicle membrane;GO:0005789|endoplasmic reticulum membrane;GO:0005887|integral component of plasma membrane;GO:0030672|synaptic vesicle membrane;GO:0043195|terminal bouton;	GO:0015238|drug transmembrane transporter activity;GO:0008504|monoamine transmembrane transporter activity;GO:0015222|serotonin transmembrane transporter activity;	.
ENSOARG00000010703	752	749	779	511	560	488	1.5871	0.666392	5.77373e-05	0.0019309	up	yes	ATP2C2	PREDICTED: calcium-transporting ATPase type 2C member 2 isoform X7 [Ovis aries musimon]	GO:0006874|cellular calcium ion homeostasis;GO:0034220|ion transmembrane transport;	GO:0000139|Golgi membrane;GO:0005887|integral component of plasma membrane;	GO:0005524|ATP binding;GO:0005388|calcium-transporting ATPase activity;GO:0015410|manganese-transporting ATPase activity;GO:0046872|metal ion binding;	K01537
ENSOARG00000010720	170	105	151	249	182	259	0.663286	-0.592297	0.00629616	0.0488337	down	yes	ENSOARG00000010720	PREDICTED: LOW QUALITY PROTEIN: charged multivesicular body protein 1b isoform X1 [Ovis aries]	GO:0007049|cell cycle;GO:0051301|cell division;GO:0015031|protein transport;GO:0007034|vacuolar transport;	GO:0005829|cytosol;GO:0031902|late endosome membrane;	.	K12197
ENSOARG00000010744	22	30	43	71	55	80	0.50085	-0.997549	0.00383649	0.0348279	down	yes	UHMK1	PREDICTED: LOW QUALITY PROTEIN: serine/threonine-protein kinase Kist isoform X1 [Ovis aries]	GO:0000184|nuclear-transcribed mRNA catabolic process, nonsense-mediated decay;GO:0018105|peptidyl-serine phosphorylation;GO:0000381|regulation of alternative mRNA splicing, via spliceosome;GO:0046825|regulation of protein export from nucleus;	GO:0005737|cytoplasm;GO:0035145|exon-exon junction complex;GO:0005634|nucleus;GO:0035770|ribonucleoprotein granule;	GO:0005524|ATP binding;GO:0019899|enzyme binding;GO:0003729|mRNA binding;GO:0004674|protein serine/threonine kinase activity;GO:0043021|ribonucleoprotein complex binding;GO:0003723|RNA binding;	K08877
ENSOARG00000010751	108	156	217	279	393	422	0.477806	-1.0655	0.000205361	0.00470927	down	yes	SPDEF	PREDICTED: SAM pointed domain-containing Ets transcription factor isoform X2 [Ovis aries musimon]	GO:0030154|cell differentiation;GO:0060576|intestinal epithelial cell development;GO:0060480|lung goblet cell differentiation;GO:0007275|multicellular organismal development;GO:0010454|negative regulation of cell fate commitment;GO:0000122|negative regulation of transcription from RNA polymerase II promoter;GO:0043065|positive regulation of apoptotic process;GO:0010455|positive regulation of cell…	GO:0005634|nucleus;	GO:0000981|RNA polymerase II transcription factor activity, sequence-specific DNA binding;GO:0043565|sequence-specific DNA binding;	K09442
ENSOARG00000010755	57	35	72	130	108	186	0.414685	-1.26991	2.13476e-05	0.00093985	down	yes	CYP39A1	PREDICTED: 24-hydroxycholesterol 7-alpha-hydroxylase isoform X1 [Ovis aries]	GO:0006699|bile acid biosynthetic process;GO:0030573|bile acid catabolic process;GO:0006707|cholesterol catabolic process;GO:0007586|digestion;GO:0016125|sterol metabolic process;	GO:0005789|endoplasmic reticulum membrane;GO:0043231|intracellular membrane-bounded organelle;GO:0031090|organelle membrane;	GO:0020037|heme binding;GO:0005506|iron ion binding;GO:0008396|oxysterol 7-alpha-hydroxylase activity;GO:0008387|steroid 7-alpha-hydroxylase activity;	K07439
ENSOARG00000010760	1800	1424	1447	981	1112	828	1.7243	0.786013	2.98109e-05	0.00119818	up	yes	ATG2A	PREDICTED: autophagy-related protein 2 homolog A isoform X1 [Vicugna pacos]	GO:0000045|autophagosome assembly;GO:0000422|mitophagy;GO:0044804|nucleophagy;	GO:0019898|extrinsic component of membrane;GO:0005811|lipid particle;GO:0000407|pre-autophagosomal structure;GO:0034045|pre-autophagosomal structure membrane;	.	K17906
ENSOARG00000010762	14	15	8	2	2	0	10.1204	3.3392	0.000820634	0.0125888	up	yes	ENSOARG00000010762	PREDICTED: contactin-associated protein-like 3 [Capra hircus]	GO:0007155|cell adhesion;GO:0008037|cell recognition;	GO:0005576|extracellular region;GO:0016021|integral component of membrane;GO:0005886|plasma membrane;	.	.
ENSOARG00000010776	241	199	217	119	163	122	1.75353	0.810264	0.000208578	0.00473512	up	yes	ENSOARG00000010776	PREDICTED: epididymis-specific alpha-mannosidase-like isoform X1 [Ovis aries]	GO:0006013|mannose metabolic process;GO:0006517|protein deglycosylation;	GO:0005576|extracellular region;	GO:0004559|alpha-mannosidase activity;GO:0030246|carbohydrate binding;GO:0008270|zinc ion binding;	K12312
ENSOARG00000010782	1726	1997	1638	1200	1444	1237	1.51315	0.597555	0.00364421	0.0336713	up	yes	ENSOARG00000010782	PREDICTED: dual specificity mitogen-activated protein kinase kinase 2 isoform X1 [Ovis aries]	GO:0060502|epithelial cell proliferation involved in lung morphogenesis;GO:0070371|ERK1 and ERK2 cascade;GO:0060324|face development;GO:0007507|heart development;GO:0050772|positive regulation of axonogenesis;GO:2000147|positive regulation of cell motility;GO:0048679|regulation of axon regeneration;GO:0001932|regulation of protein phosphorylation;GO:0048538|thymus development;GO:0030878|thyroid g…	GO:0005737|cytoplasm;GO:0016020|membrane;	GO:0005524|ATP binding;GO:0046872|metal ion binding;GO:0004713|protein tyrosine kinase activity;GO:0004702|receptor signaling protein serine/threonine kinase activity;	K04369
ENSOARG00000010837	214	254	242	371	438	423	0.629118	-0.668597	0.00092212	0.0135848	down	yes	TPMT	PREDICTED: thiopurine S-methyltransferase [Ovis aries]	GO:0006139|nucleobase-containing compound metabolic process;	GO:0005737|cytoplasm;GO:0070062|extracellular exosome;	GO:0008119|thiopurine S-methyltransferase activity;	K00569
ENSOARG00000010864	298	194	350	549	469	604	0.555168	-0.849004	1.27805e-05	0.000622	down	yes	SPTLC3	PREDICTED: serine palmitoyltransferase 3 [Ovis aries]	GO:0046520|sphingoid biosynthetic process;GO:0030148|sphingolipid biosynthetic process;	GO:0005789|endoplasmic reticulum membrane;GO:0016021|integral component of membrane;GO:0017059|serine C-palmitoyltransferase complex;	GO:0030170|pyridoxal phosphate binding;GO:0004758|serine C-palmitoyltransferase activity;	K00654
ENSOARG00000010883	43	29	88	142	85	120	0.489102	-1.03179	0.00582735	0.0462816	down	yes	OSTM1	PREDICTED: LOW QUALITY PROTEIN: osteopetrosis-associated transmembrane protein 1 isoform X1 [Ovis aries]	GO:0034220|ion transmembrane transport;GO:0030316|osteoclast differentiation;	GO:0005737|cytoplasm;GO:0005829|cytosol;GO:0016021|integral component of membrane;GO:0043231|intracellular membrane-bounded organelle;GO:0005765|lysosomal membrane;GO:0005634|nucleus;	.	.
ENSOARG00000010887	206	80	193	279	237	372	0.571076	-0.808246	0.00638929	0.04933	down	yes	INVS	PREDICTED: inversin isoform X1 [Ovis aries]	GO:0007275|multicellular organismal development;GO:0090090|negative regulation of canonical Wnt signaling pathway;GO:0016055|Wnt signaling pathway;	GO:0005737|cytoplasm;GO:0016020|membrane;GO:0005874|microtubule;GO:0005634|nucleus;GO:0005819|spindle;	.	.
ENSOARG00000010891	29	23	29	7	16	10	2.63722	1.39902	0.00400119	0.03583	up	yes	ENSOARG00000010891	PREDICTED: endosomal/lysomomal potassium channel TMEM175 isoform X5 [Ovis aries musimon]	GO:0090385|phagosome-lysosome fusion;GO:0071805|potassium ion transmembrane transport;GO:0035751|regulation of lysosomal lumen pH;	GO:0005768|endosome;GO:0010008|endosome membrane;GO:0016021|integral component of membrane;GO:0005765|lysosomal membrane;GO:0005764|lysosome;	GO:0022841|potassium ion leak channel activity;	.
ENSOARG00000010894	509	529	466	311	337	327	1.68369	0.751623	5.78016e-05	0.0019309	up	yes	MAGIX	PREDICTED: LOW QUALITY PROTEIN: PDZ domain-containing protein MAGIX isoform X1 [Ovis aries]	GO:0043161|proteasome-mediated ubiquitin-dependent protein catabolic process;GO:0042787|protein ubiquitination involved in ubiquitin-dependent protein catabolic process;GO:0030162|regulation of proteolysis;	GO:0005737|cytoplasm;GO:0019005|SCF ubiquitin ligase complex;	GO:0031625|ubiquitin protein ligase binding;	.
ENSOARG00000010906	2	2	5	16	21	26	0.153746	-2.70138	0.00012599	0.00336068	down	yes	TDRD6	PREDICTED: LOW QUALITY PROTEIN: tudor domain-containing protein 6 isoform X1 [Ovis aries]	GO:0030154|cell differentiation;GO:0007275|multicellular organismal development;GO:0007283|spermatogenesis;	GO:0033391|chromatoid body;GO:0005737|cytoplasm;	.	K18405
ENSOARG00000010907	238	377	541	78	119	111	4.07509	2.02683	2.82045e-10	7.16065e-08	up	yes	ENSOARG00000010907	PREDICTED: dihydrodiol dehydrogenase 3-like isoform X1 [Ovis aries]	.	GO:0005737|cytoplasm;	GO:0016491|oxidoreductase activity;	.
ENSOARG00000010919	240	225	244	374	351	488	0.635917	-0.653089	0.000374531	0.00737469	down	yes	STX17	PREDICTED: syntaxin-17 [Lipotes vexillifer]	GO:0097352|autophagosome maturation;GO:0097111|endoplasmic reticulum-Golgi intermediate compartment organization;GO:0006888|ER to Golgi vesicle-mediated transport;GO:0007030|Golgi organization;GO:0006886|intracellular protein transport;GO:0034497|protein localization to pre-autophagosomal structure;GO:0048278|vesicle docking;GO:0006906|vesicle fusion;	GO:0000421|autophagosome membrane;GO:0005829|cytosol;GO:0012505|endomembrane system;GO:0005789|endoplasmic reticulum membrane;GO:0005793|endoplasmic reticulum-Golgi intermediate compartment;GO:0033116|endoplasmic reticulum-Golgi intermediate compartment membrane;GO:0030134|ER to Golgi transport vesicle;GO:0012507|ER to Golgi transport vesicle membrane;GO:0044233|ER-mitochondrion membrane contact …	GO:0005484|SNAP receptor activity;GO:0000149|SNARE binding;	K08491
ENSOARG00000010942	16	14	15	5	0	6	4.47141	2.16073	0.00504125	0.0419636	up	yes	ENSOARG00000010942	PREDICTED: WW domain-containing oxidoreductase isoform X6 [Bubalus bubalis]	GO:0071560|cellular response to transforming growth factor beta stimulus;GO:0097191|extrinsic apoptotic signaling pathway;GO:0072332|intrinsic apoptotic signaling pathway by p53 class mediator;GO:0030178|negative regulation of Wnt signaling pathway;GO:0001649|osteoblast differentiation;GO:2001238|positive regulation of extrinsic apoptotic signaling pathway;GO:2001241|positive regulation of extrin…	GO:0005737|cytoplasm;GO:0005829|cytosol;GO:0005794|Golgi apparatus;GO:0005902|microvillus;GO:0005739|mitochondrion;GO:0005634|nucleus;GO:0005886|plasma membrane;GO:0090575|RNA polymerase II transcription factor complex;	GO:0019899|enzyme binding;GO:0016491|oxidoreductase activity;	K19329
ENSOARG00000010953	948	712	818	504	576	451	1.74016	0.799216	4.59421e-06	0.000266097	up	yes	XDH	PREDICTED: xanthine dehydrogenase/oxidase isoform X1 [Ovis aries]	GO:0009115|xanthine catabolic process;	GO:0005829|cytosol;GO:0005615|extracellular space;GO:0005777|peroxisome;	GO:0051537|2 iron, 2 sulfur cluster binding;GO:0009055|electron carrier activity;GO:0050660|flavin adenine dinucleotide binding;GO:0005506|iron ion binding;GO:0043546|molybdopterin cofactor binding;GO:0016614|oxidoreductase activity, acting on CH-OH group of donors;GO:0016903|oxidoreductase activity, acting on the aldehyde or oxo group of donors;GO:0004854|xanthine dehydrogenase activity;GO:00048…	K00106
ENSOARG00000010960	67	42	60	103	107	128	0.537391	-0.895955	0.000303264	0.00624273	down	yes	ALG2	PREDICTED: LOW QUALITY PROTEIN: alpha-1,3/1,6-mannosyltransferase ALG2 [Ovis aries]	GO:0006488|dolichol-linked oligosaccharide biosynthetic process;GO:0033577|protein glycosylation in endoplasmic reticulum;GO:0051592|response to calcium ion;	GO:0005737|cytoplasm;GO:0005789|endoplasmic reticulum membrane;GO:0016021|integral component of membrane;GO:0016020|membrane;GO:0005634|nucleus;GO:0048471|perinuclear region of cytoplasm;	GO:0000033|alpha-1,3-mannosyltransferase activity;GO:0048306|calcium-dependent protein binding;GO:0004378|GDP-Man:Man1GlcNAc2-PP-Dol alpha-1,3-mannosyltransferase activity;GO:0046982|protein heterodimerization activity;GO:0047485|protein N-terminus binding;	K03843
ENSOARG00000010983	33	42	36	0	0	1	113.143	6.82201	5.5467e-08	7.16042e-06	up	yes	ENSOARG00000010983	PREDICTED: elongation factor 1-gamma [Marmota marmota marmota]	.	.	GO:0003746|translation elongation factor activity;	K03233
ENSOARG00000010986	59	32	57	107	85	109	0.526131	-0.926506	0.000738657	0.0117698	down	yes	SLC35D1	PREDICTED: UDP-glucuronic acid/UDP-N-acetylgalactosamine transporter [Bison bison bison]	GO:0008643|carbohydrate transport;GO:0030206|chondroitin sulfate biosynthetic process;GO:0048706|embryonic skeletal system development;	GO:0005783|endoplasmic reticulum;GO:0000139|Golgi membrane;GO:0016021|integral component of membrane;	GO:0015165|pyrimidine nucleotide-sugar transmembrane transporter activity;	K15281
ENSOARG00000010997	80	77	77	30	56	34	2.10869	1.07635	0.00116612	0.0158886	up	yes	PADI6	PREDICTED: protein-arginine deiminase type-6 isoform X2 [Ovis aries musimon]	GO:0007028|cytoplasm organization;GO:0007010|cytoskeleton organization;GO:0018101|protein citrullination;GO:0043143|regulation of translation by machinery localization;	GO:0005737|cytoplasm;GO:0045111|intermediate filament cytoskeleton;GO:0005634|nucleus;	GO:0005509|calcium ion binding;GO:0004668|protein-arginine deiminase activity;	K01481
ENSOARG00000010999	60	86	61	32	41	43	1.96854	0.977128	0.00447402	0.0387355	up	yes	ENSOARG00000010999	.	.	.	.	.
ENSOARG00000011012	181	119	166	110	76	101	1.7447	0.802977	0.000453145	0.00834674	up	yes	C5AR2	PREDICTED: LOW QUALITY PROTEIN: C5a anaphylatoxin chemotactic receptor 2 isoform X1 [Ovis aries]	GO:0006935|chemotaxis;GO:0002430|complement receptor mediated signaling pathway;GO:0006954|inflammatory response;GO:1900165|negative regulation of interleukin-6 secretion;GO:0090024|negative regulation of neutrophil chemotaxis;GO:0032720|negative regulation of tumor necrosis factor production;GO:0007200|phospholipase C-activating G-protein coupled receptor signaling pathway;GO:0007204|positive re…	GO:0045177|apical part of cell;GO:0009925|basal plasma membrane;GO:0005887|integral component of plasma membrane;GO:0005886|plasma membrane;	GO:0004878|complement component C5a receptor activity;GO:0004930|G-protein coupled receptor activity;	K04171
ENSOARG00000011062	55	24	38	19	20	15	2.30057	1.20199	0.00428122	0.0375884	up	yes	ANKS6	PREDICTED: LOW QUALITY PROTEIN: ankyrin repeat and SAM domain-containing protein 6 isoform X1 [Ovis aries]	.	GO:0005929|cilium;GO:0005737|cytoplasm;	.	.
ENSOARG00000011072	66	27	34	118	61	163	0.399303	-1.32445	0.00128872	0.0170261	down	yes	LYVE1	PREDICTED: lymphatic vessel endothelial hyaluronic acid receptor 1 [Ovis aries]	GO:0007155|cell adhesion;GO:0006027|glycosaminoglycan catabolic process;GO:0006810|transport;	GO:0070062|extracellular exosome;GO:0016021|integral component of membrane;GO:0005886|plasma membrane;	GO:0005540|hyaluronic acid binding;GO:0004888|transmembrane signaling receptor activity;	.
ENSOARG00000011081	481	317	447	683	766	762	0.603393	-0.728829	4.03884e-06	0.000241269	down	yes	ENSOARG00000011081	PREDICTED: signal transducer CD24 [Ovis aries]	GO:0032597|B cell receptor transport into membrane raft;GO:0001775|cell activation;GO:0016477|cell migration;GO:0032600|chemokine receptor transport out of membrane raft;GO:0042632|cholesterol homeostasis;GO:0072139|glomerular parietal epithelial cell differentiation;GO:0072112|glomerular visceral epithelial cell differentiation;GO:0002768|immune response-regulating cell surface receptor signalin…	GO:0031362|anchored component of external side of plasma membrane;GO:0009986|cell surface;GO:0005622|intracellular;GO:0016020|membrane;GO:0045121|membrane raft;	GO:0019901|protein kinase binding;GO:0030296|protein tyrosine kinase activator activity;GO:0004871|signal transducer activity;	K06469
ENSOARG00000011088	161	131	160	66	88	97	1.94494	0.959727	2.35669e-05	0.00100559	up	yes	ENSOARG00000011088	PREDICTED: protein FAM136A isoform X3 [Ovis aries musimon]	.	GO:0005737|cytoplasm;	GO:0016491|oxidoreductase activity;	.
ENSOARG00000011090	105	85	113	160	165	178	0.649386	-0.622852	0.00156393	0.0194476	down	yes	TRDMT1	PREDICTED: tRNA (cytosine(38)-C(5))-methyltransferase isoform X4 [Ovis aries]	.	GO:0005737|cytoplasm;GO:0005634|nucleus;	GO:0003723|RNA binding;GO:0016428|tRNA (cytosine-5-)-methyltransferase activity;	K15336
ENSOARG00000011096	113	157	128	47	87	36	2.55448	1.35303	0.000354624	0.00710789	up	yes	ENSOARG00000011096	hypothetical protein M91_01570 [Bos mutus]	GO:0006310|DNA recombination;GO:0090305|nucleic acid phosphodiester bond hydrolysis;GO:0032199|reverse transcription involved in RNA-mediated transposition;GO:0032197|transposition, RNA-mediated;	.	GO:0046872|metal ion binding;GO:0003964|RNA-directed DNA polymerase activity;GO:0009036|Type II site-specific deoxyribonuclease activity;	.
ENSOARG00000011103	193	114	227	318	285	308	0.623975	-0.680439	0.00171447	0.0205873	down	yes	ENSOARG00000011103	PREDICTED: ADP-ribosylation factor 2-like isoform X1 [Peromyscus maniculatus bairdii]	GO:0015031|protein transport;GO:0007264|small GTPase mediated signal transduction;GO:0016192|vesicle-mediated transport;	GO:0005794|Golgi apparatus;	GO:0005525|GTP binding;	K06883
ENSOARG00000011113	371	361	292	202	155	197	2.02279	1.01634	3.50403e-06	0.000217865	up	yes	MEIS3	PREDICTED: LOW QUALITY PROTEIN: homeobox protein Meis3 isoform X1 [Ovis aries]	GO:2001234|negative regulation of apoptotic signaling pathway;GO:0051897|positive regulation of protein kinase B signaling;	GO:0005634|nucleus;	GO:0003682|chromatin binding;GO:0043565|sequence-specific DNA binding;GO:0001077|transcriptional activator activity, RNA polymerase II core promoter proximal region sequence-specific binding;	K16671
ENSOARG00000011117	1537	1609	1298	793	965	855	1.85981	0.895152	9.07687e-06	0.000468705	up	yes	LUC7L	Luc7 homolog (S. cerevisiae)-like, isoform CRA_b, partial [Mus musculus]	GO:0006376|mRNA splice site selection;GO:0045843|negative regulation of striated muscle tissue development;	GO:0005685|U1 snRNP;GO:0071004|U2-type prespliceosome;	GO:0003729|mRNA binding;	.
ENSOARG00000011198	1289	1167	1139	803	891	761	1.58787	0.667097	5.9642e-05	0.00197077	up	yes	ENSOARG00000011198	PREDICTED: LOW QUALITY PROTEIN: protein ITFG3 isoform X1 [Ovis aries]	.	GO:0016021|integral component of membrane;	.	K17258
ENSOARG00000011216	362	414	378	207	264	207	1.85605	0.892233	5.1594e-05	0.00177812	up	yes	KPTN	PREDICTED: kaptin [Ovis aries musimon]	GO:0007015|actin filament organization;GO:0006928|movement of cell or subcellular component;GO:0007605|sensory perception of sound;	GO:0015629|actin cytoskeleton;GO:0030426|growth cone;GO:0005815|microtubule organizing center;GO:0005634|nucleus;GO:0048471|perinuclear region of cytoplasm;GO:0032420|stereocilium;	GO:0003779|actin binding;	.
ENSOARG00000011243	161	229	177	67	69	45	3.4409	1.78278	8.02698e-09	1.31479e-06	up	yes	NT5C	PREDICTED: 5'(3')-deoxyribonucleotidase, cytosolic type isoform X1 [Ovis aries musimon]	GO:0016311|dephosphorylation;GO:0006195|purine nucleotide catabolic process;GO:0009223|pyrimidine deoxyribonucleotide catabolic process;GO:0046135|pyrimidine nucleoside catabolic process;	GO:0005737|cytoplasm;GO:0005829|cytosol;GO:0070062|extracellular exosome;GO:0005739|mitochondrion;GO:0005634|nucleus;	GO:0008253|5'-nucleotidase activity;GO:0046872|metal ion binding;GO:0008252|nucleotidase activity;GO:0019103|pyrimidine nucleotide binding;	K01081
ENSOARG00000011244	177	192	136	88	99	94	1.97064	0.978665	0.000185699	0.00440616	up	yes	RDH5	PREDICTED: 11-cis retinol dehydrogenase [Ovis aries]	GO:0050896|response to stimulus;GO:0042572|retinol metabolic process;GO:0007601|visual perception;	GO:0005788|endoplasmic reticulum lumen;GO:0016020|membrane;	GO:0004745|retinol dehydrogenase activity;	K00061
ENSOARG00000011268	130	169	169	99	111	101	1.64246	0.715857	0.00363609	0.0336539	up	yes	ARMC7	PREDICTED: armadillo repeat-containing protein 7 isoform X2 [Ovis aries musimon]	.	GO:0005737|cytoplasm;GO:0005634|nucleus;	.	.
ENSOARG00000011321	281	313	203	149	145	171	1.89004	0.918414	0.000394763	0.00766042	up	yes	AK1	PREDICTED: adenylate kinase isoenzyme 1 isoform X1 [Pantholops hodgsonii]	GO:0006172|ADP biosynthetic process;GO:0046033|AMP metabolic process;GO:0046034|ATP metabolic process;GO:0007050|cell cycle arrest;GO:0006165|nucleoside diphosphate phosphorylation;GO:0009142|nucleoside triphosphate biosynthetic process;	GO:0005737|cytoplasm;GO:0070062|extracellular exosome;GO:0001520|outer dense fiber;GO:0005886|plasma membrane;	GO:0004017|adenylate kinase activity;GO:0005524|ATP binding;GO:0004550|nucleoside diphosphate kinase activity;	K00939
ENSOARG00000011323	41	54	35	20	24	10	2.63765	1.39925	0.00242158	0.0257958	up	yes	NMRK2	PREDICTED: nicotinamide riboside kinase 2 isoform X1 [Ovis aries]	GO:0009435|NAD biosynthetic process;GO:0045662|negative regulation of myoblast differentiation;	GO:0005622|intracellular;	GO:0005524|ATP binding;GO:0046872|metal ion binding;GO:0050262|ribosylnicotinamide kinase activity;	K10524
ENSOARG00000011329	89	87	99	35	27	36	3.04563	1.60674	1.11178e-08	1.72814e-06	up	yes	TMEM59L	PREDICTED: transmembrane protein 59-like isoform X3 [Bos mutus]	.	GO:0000139|Golgi membrane;GO:0016021|integral component of membrane;	.	.
ENSOARG00000011352	368	270	420	211	214	240	1.70705	0.771508	9.38511e-06	0.000482984	up	yes	MST1R	PREDICTED: macrophage-stimulating protein receptor isoform X5 [Ovis aries musimon]	GO:0006952|defense response;GO:0048012|hepatocyte growth factor receptor signaling pathway;GO:0045087|innate immune response;GO:0006928|movement of cell or subcellular component;GO:0008284|positive regulation of cell proliferation;GO:0043406|positive regulation of MAP kinase activity;GO:0051897|positive regulation of protein kinase B signaling;GO:0009615|response to virus;GO:0007165|signal transd…	GO:0009986|cell surface;GO:0005887|integral component of plasma membrane;GO:0005886|plasma membrane;GO:0001725|stress fiber;GO:0005773|vacuole;	GO:0005524|ATP binding;GO:0019899|enzyme binding;GO:0005011|macrophage colony-stimulating factor receptor activity;	K05100
ENSOARG00000011377	876	1050	782	539	615	672	1.63434	0.708707	0.00135982	0.0176627	up	yes	ENSOARG00000011377	PREDICTED: cystatin-B isoform X1 [Ovis aries]	.	GO:0005737|cytoplasm;	GO:0004869|cysteine-type endopeptidase inhibitor activity;	K13907
ENSOARG00000011405	67	87	84	27	42	31	2.59495	1.37571	3.39379e-05	0.00131882	up	yes	ENSOARG00000011405	PREDICTED: cystatin-B [Capra hircus]	.	GO:0005737|cytoplasm;	GO:0004869|cysteine-type endopeptidase inhibitor activity;	K13907
ENSOARG00000011406	945	1042	924	649	760	592	1.58659	0.665933	0.00106989	0.0149246	up	yes	ARFGAP1	PREDICTED: ADP-ribosylation factor GTPase-activating protein 1 isoform X2 [Ovis aries]	GO:0015031|protein transport;GO:0030100|regulation of endocytosis;GO:0016192|vesicle-mediated transport;	GO:0005794|Golgi apparatus;GO:0014069|postsynaptic density;GO:0045202|synapse;	GO:0005096|GTPase activator activity;GO:0046872|metal ion binding;	K12492
ENSOARG00000011412	1185	964	893	706	721	678	1.56635	0.64741	0.000180821	0.0043173	up	yes	CIRBP	PREDICTED: cold-inducible RNA-binding protein isoform X3 [Vicugna pacos]	GO:0048255|mRNA stabilization;GO:0045727|positive regulation of translation;GO:0009411|response to UV;GO:0034063|stress granule assembly;	GO:0005737|cytoplasm;GO:0010494|cytoplasmic stress granule;GO:0005654|nucleoplasm;GO:0005634|nucleus;	GO:0003730|mRNA 3'-UTR binding;GO:0000166|nucleotide binding;GO:0070181|small ribosomal subunit rRNA binding;GO:0030371|translation repressor activity;	K13195
ENSOARG00000011424	367	197	349	616	451	708	0.549454	-0.86393	0.000162118	0.00394496	down	yes	FHL1	PREDICTED: four and a half LIM domains protein 1 isoform X1 [Ovis aries]	GO:0009887|organ morphogenesis;GO:0030154|cell differentiation;GO:0007517|muscle organ development;GO:0030308|negative regulation of cell growth;GO:2000134|negative regulation of G1/S transition of mitotic cell cycle;GO:0010972|negative regulation of G2/M transition of mitotic cell cycle;GO:0043268|positive regulation of potassium ion transport;GO:0003254|regulation of membrane depolarization;GO:…	GO:0005737|cytoplasm;GO:0005829|cytosol;GO:0005925|focal adhesion;GO:0005634|nucleus;GO:0005886|plasma membrane;	GO:0044325|ion channel binding;GO:0008270|zinc ion binding;	K14365
ENSOARG00000011444	585	486	421	317	319	307	1.71817	0.780875	5.76365e-05	0.0019309	up	yes	ADM	PREDICTED: ADM isoform X1 [Ovis aries]	GO:0019731|antibacterial humoral response;GO:0060670|branching involved in labyrinthine layer morphogenesis;GO:0006171|cAMP biosynthetic process;GO:0050829|defense response to Gram-negative bacterium;GO:0050830|defense response to Gram-positive bacterium;GO:0048589|developmental growth;GO:0002031|G-protein coupled receptor internalization;GO:0007507|heart development;GO:0043116|negative regulatio…	GO:0005737|cytoplasm;GO:0005615|extracellular space;	.	K12333
[truncated: 664 more rows]
