# Supplementary material for: Identification of key genes and signaling pathways related to Hetian sheep wool density by RNA-seq technology
Source: PLoS One. 2022 May 25;17(5):e0265989. doi: 10.1371/journal.pone.0265989 (PMC9132291; doi:10.1371/journal.pone.0265989)
Supplement: S4 Table — (XLSX) [file pone.0265989.s004.xlsx]

## Sheet: Sheet 1
Table S4 Signaling pathways in environmental information processing
KEGG_A_class	KEGG_B_class	Pathway	out (545)	All (8940)	Pvalue	Qvalue	Pathway ID	Genes	K_IDs
Environmental Information Processing	Signal transduction	Sphingolipid signaling pathway	16	121	0.00267741	0.0883546	ko04071	ASAH1;CTSD;FCER1A;FCER1G;MAP2K2;MAPK11;MAPK12;MAPK13;MS4A2;PPP2R1B;PPP2R2B;PPP2R5E;SMPD1;SPHK1;SPTLC1;TNF	K12348+K01379+K08089+K07983+K04369+K04441+K04441+K04441+K08090+K03456+K04354+K11584+K12350+K04718+K00654+K03156
Environmental Information Processing	Signal transduction	MAPK signaling pathway - fly	12	83	0.00425649	0.117053	ko04013	DOK2;IPO7;LOC101111026;MAP3K7;MAPK11;MAPK12;MAPK13;PTPN11;RASA3;STRN;TBL1XR1;YWHAZ	K20234+K20223+K06689+K04427+K04441+K04441+K04441+K07293+K12380+K17608+K04508+K16197
Environmental Information Processing	Signal transduction	Phospholipase D signaling pathway	18	151	0.00469702	0.119232	ko04072	ADCY1;AGPAT2;AGT;DGKQ;FCER1A;FCER1G;KIT;KITLG;LOC101120590;LPAR2;LPAR3;MAP2K2;MS4A2;PLA2G4F;PTPN11;RRAS2;SPHK1;TSC2	K08041+K13509+K09821+K00901+K08089+K07983+K05091+K05461+K07937+K04291+K04294+K04369+K08090+K16342+K07293+K07830+K04718+K07207
Environmental Information Processing	Signal transduction	MAPK signaling pathway	28	297	0.0139559	0.195245	ko04010	AREG;CACNA1G;CACNA1S;CACNB2;CHUK;DUSP4;EFNA1;EFNA4;FGF1;HSPA6;HSPB1;KIT;KITLG;MAP2K2;MAP3K7;MAPK11;MAPK12;MAPK13;MAPK7;MAPK8IP1;MAPKAPK2;NFKB2;PLA2G4F;RELB;RPS6KA3;RRAS2;TNF;VEGFB	K09782+K04854+K04857+K04863+K04467+K04459+K05462+K05462+K18496+K03283+K04455+K05091+K05461+K04369+K04427+K04441+K04441+K04441+K04464+K04434+K04443+K04469+K16342+K09253+K04373+K07830+K03156+K16858
Environmental Information Processing	Signal transduction	VEGF signaling pathway	8	60	0.0282409	0.258174	ko04370	HSPB1;MAP2K2;MAPK11;MAPK12;MAPK13;MAPKAPK2;PLA2G4F;SPHK1	K04455+K04369+K04441+K04441+K04441+K04443+K16342+K04718
Environmental Information Processing	Signal transduction	Hippo signaling pathway	16	160	0.0344487	0.26731	ko04390	AREG;BMPR1A;BMPR2;CCND1;DLG1;FGF1;FRMD6;MOB1B;MPP5;PPP1CB;PPP2R1B;PPP2R2B;SCRIB;TP73;WNT2;YWHAZ	K09782+K04673+K04671+K04503+K12076+K18496+K16822+K06685+K06091+K06269+K03456+K04354+K16175+K10148+K00182+K16197
Environmental Information Processing	Signal transduction	TGF-beta signaling pathway	10	92	0.0528034	0.334018	ko04350	BMPR1A;BMPR2;FST;INHBA;PPP2R1B;RBL1;SMAD5;THSD4;TNF;ZFYVE16	K04673+K04671+K04661+K04667+K03456+K04681+K16790+K23377+K03156+K04679
Environmental Information Processing	Signal transduction	Rap1 signaling pathway	19	212	0.0585194	0.355513	ko04015	ADCY1;BCAR1;CALML4;EFNA1;EFNA4;FARP2;FGF1;KIT;KITLG;LPAR2;LPAR3;MAP2K2;MAPK11;MAPK12;MAPK13;RAPGEF5;RAPGEF6;VAV3;VEGFB	K08041+K05726+K02183+K05462+K05462+K06082+K18496+K05091+K05461+K04291+K04294+K04369+K04441+K04441+K04441+K08019+K08020+K05730+K16858
Environmental Information Processing	Signal transduction	AMPK signaling pathway	12	121	0.0646455	0.374263	ko04152	ACACB;ADIPOQ;CAB39L;CCND1;FBP1;HMGCR;MAP3K7;PPP2R1B;PPP2R2B;PPP2R5E;SCD;TSC2	K01946+K07296+K08272+K04503+K03841+K00021+K04427+K03456+K04354+K11584+K00507+K07207
Environmental Information Processing	Signal transduction	TNF signaling pathway	12	125	0.0784688	0.403091	ko04668	BCL3;CCL20;CHUK;CXCL10;IRF1;MAP3K7;MAPK11;MAPK12;MAPK13;RIPK3;TNF;TRAF1	K09258+K14625+K04467+K12671+K09444+K04427+K04441+K04441+K04441+K08847+K03156+K03172
Environmental Information Processing	Signal transduction	Hippo signaling pathway -fly	7	69	0.125891	0.483069	ko04391	DLG1;MOB1B;MPP5;PPP2R1B;PPP2R2B;SCRIB;YWHAZ	K12076+K06685+K06091+K03456+K04354+K16175+K16197
Environmental Information Processing	Signal transduction	NF-kappa B signaling pathway	9	108	0.211878	0.632634	ko04064	BTK;CCL19;CHUK;MAP3K7;NFKB2;PIDD1;RELB;TNF;TRAF1	K07370+K05512+K04467+K04427+K04469+K10130+K09253+K03156+K03172
Environmental Information Processing	Signal transduction	PI3K-Akt signaling pathway	27	386	0.253788	0.639312	ko04151	AREG;BRCA1;CCND1;CHUK;EFNA1;EFNA4;EIF4E;FGF1;GDF1;ITGA9;ITGB6;KIT;KITLG;LPAR2;LPAR3;MAP2K2;MYB;PKN1;PKN3;PPP2R1B;PPP2R2B;PPP2R5E;SPP1;TNN;TSC2;VEGFB;YWHAZ	K09782+K10605+K04503+K04467+K05462+K05462+K03259+K18496+K04659+K06585+K06589+K05091+K05461+K04291+K04294+K04369+K09420+K06071+K23692+K03456+K04354+K11584+K06250+K06252+K07207+K16858+K16197
Environmental Information Processing	Signal transduction	Ras signaling pathway	17	234	0.260262	0.640944	ko04014	CALML4;CHUK;EFNA1;EFNA4;FGF1;KIT;KITLG;LOC101107420;MAP2K2;PLA2G2E;PLA2G4F;PTPN11;RAPGEF5;RASA3;RASAL3;RRAS2;VEGFB	K02183+K04467+K05462+K05462+K18496+K05091+K05461+K01047+K04369+K01047+K16342+K07293+K08019+K12380+K17634+K07830+K16858
Environmental Information Processing	Signal transduction	Calcium signaling pathway	13	198	0.432322	0.797227	ko04020	ADCY1;ATP2A1;ATP2B2;CACNA1G;CACNA1S;CALML4;GRIN2D;HTR6;PLN;PPIF;SLC25A6;SPHK1;TPCN2	K08041+K05853+K05850+K04854+K04857+K02183+K05212+K04162+K05852+K09565+K05863+K04718+K14077
Environmental Information Processing	Signal transduction	cGMP - PKG signaling pathway	11	166	0.432436	0.797227	ko04022	ADCY1;ATP2A1;ATP2B2;CACNA1S;CALML4;MAP2K2;NFATC4;PLN;PPIF;PPP1CB;SLC25A6	K08041+K05853+K05850+K04857+K02183+K04369+K17334+K05852+K09565+K06269+K05863
Environmental Information Processing	Signal transduction	Hippo signaling pathway - multiple species	2	28	0.516118	0.885106	ko04392	FRMD6;MOB1B	K16822+K06685
Environmental Information Processing	Signal transduction	FoxO signaling pathway	8	135	0.585137	0.916128	ko04068	CAT;CCND1;CHUK;HOMER1;MAP2K2;MAPK11;MAPK12;MAPK13	K03781+K04503+K04467+K15010+K04369+K04441+K04441+K04441
Environmental Information Processing	Signal transduction	Wnt signaling pathway	10	169	0.585767	0.916128	ko04310	CCND1;INVS;MAP3K7;NFATC4;RSPO1;SFRP1;SFRP2;SFRP4;TBL1XR1;WNT2	K04503+K19626+K04427+K17334+K19471+K02166+K02176+K02185+K04508+K00182
Environmental Information Processing	Signal transduction	Notch signaling pathway	3	55	0.660263	0.920783	ko04330	DLL1;DTX3L;NUMBL	K06051+K06058+K06057
Environmental Information Processing	Signal transduction	mTOR signaling pathway	9	163	0.669016	0.920783	ko04150	ATP6V1A;CAB39L;CHUK;EIF4E;MAP2K2;RPS6KA3;TNF;TSC2;WNT2	K02145+K08272+K04467+K03259+K04369+K04373+K03156+K07207+K00182
Environmental Information Processing	Signal transduction	cAMP signaling pathway	13	233	0.670766	0.920783	ko04024	ADCY1;ATP2A1;ATP2B2;CACNA1S;CALML4;GRIN2D;HTR6;MAP2K2;PLN;PPP1CB;RRAS2;TNNI3;VAV3	K08041+K05853+K05850+K04857+K02183+K05212+K04162+K04369+K05852+K06269+K07830+K12044+K05730
Environmental Information Processing	Signal transduction	HIF-1 signaling pathway	6	113	0.694263	0.93379	ko04066	EIF4E;HK3;MAP2K2;PDHA1;TF;TFRC	K03259+K00844+K04369+K00161+K14736+K06503
Environmental Information Processing	Signal transduction	Jak-STAT signaling pathway	12	224	0.720463	0.940205	ko04630	CCND1;FHL1;IL11RA;IL13RA1;IRF9;LOC101102548;LOC101104808;LOC101115509;PTPN11;SOCS4;SOCS5;STAM2	K04503+K14365+K05056+K05076+K04693+K00157+K00157+K05066+K07293+K04697+K04698+K04705
Environmental Information Processing	Signal transduction	Apelin signaling pathway	7	137	0.737918	0.940205	ko04371	ADCY1;CALML4;CCND1;MAP2K2;RRAS2;SPHK1;SPP1	K08041+K02183+K04503+K04369+K07830+K04718+K06250
Environmental Information Processing	Signal transduction	Hedgehog signaling pathway	2	51	0.826473	0.982069	ko04340	CCND1;LRP2	K04503+K06233
Environmental Information Processing	Signal transduction	Phosphatidylinositol signaling system	4	97	0.850777	0.988579	ko04070	CALML4;CDS1;DGKQ;PPIP5K2	K02183+K00981+K00901+K13024
Environmental Information Processing	Signal transduction	ErbB signaling pathway	2	83	0.966046	0.999087	ko04012	AREG;MAP2K2	K09782+K04369
